# Supplementary material for: Preterm infants harbour diverse Klebsiella populations, including atypical species that encode and produce an array of antimicrobial resistance- and virulence-associated factors
Source: Microb Genom. 2020 May 21;6(6):e000377. doi: 10.1099/mgen.0.000377 (PMC7371107; doi:10.1099/mgen.0.000377)
Supplement: Supplementary material 2 [file mgen-6-377-s002.xlsx]

## Sheet: Supplementary_Table_1
Supplementary Table 1. Details for preterm infants included in the study
LEGEND
*Short, 1st week only; long => 1st week
#BM, breast milk; BMF, breast milk fortifier; DBM, donor breast milk; F, formula; Fp, formula + prebiotic; IV drip, intravenous drip; NR, not recorded; PN, parental nutrition
								Feeding#
BABY ID	Sex	Delivery mode	Gestational age (weeks)	Gestational age (days)	Birth weight (g)	Which week the antibiotic treatment was given	Length of antibiotic treatment*	0-7 days	8-14 days	42-46 days	60-67 days	Notes	Age sample taken (days)	Enterobacteriaceae?
P008	Male	Caesarean section	26	3	508	1st, 2nd, 3rd, 4th, 5th	Long	NR	NR	NR	IV Drip, BM		65	Lactose-positive
P010	Male	Vaginal	26	5	1050	1st, 2nd	Long	BM, DBM	BM, DBM				10	Lactose-positive
P011	Male	Caesarean section	30	1	1640	1st	Short	IV drip	IV drip				11	No growth
P012	Male	Vaginal	26	1	1000	1st, 2nd, 3rd	Long	BM	BM				28	No growth
P013	Female	Caesarean section	25	0	700	1st	Long	BM	BM			Died	5	No growth
P014	Female	Vaginal	32	1	1400	1st	Short	BM, F	BM, F				8	No growth
P015	Female	Vaginal	32	1	1520	1st	Short	BM, F					6	No growth
P016	Female	Vaginal	24	5	707	1st, 2nd	Long	BM	BM				10	No growth
P017	Female	Vaginal	24	3	774	1st	Long	BM					7	Lactose-positive
P018	Female	Vaginal	26	6	750	1st, 2nd	Long	DBM	BM, DBM				27	No growth
P019	Male	Vaginal	24	2	755	1st	Long	BM					4	No growth
P020	Male	Vaginal	29	2	1090	1st	Long	BM				Twin	7	No growth
P021	Female	Vaginal	29	2	1209	1st	Short	BM				Twin	4	Lactose-negative
P022	Male	Caesarean section	31	4	1443	1st	Short	BM					5	No growth
P023	Male	Caesarean section	31	4	975	1st	Short	BM	BM				12	Lactose-negative
P024	Female	Caesarean section	31	6	1215	1st	Short	BM	BM, F				12	Lactose-positive
P025	Female	Vaginal	25	1	860	1st, 2nd	Long	IV drip	BM, DBM				12	No growth
P026	Female	Caesarean section	26	4	935	1st	Short	BM	BM				9	No growth
P027	Male	Caesarean section	32	4	1229	1st	Long	BM					6	Lactose-positive
P028	Male	Vaginal	25	4	780	1st, 2nd	Long	BM, DBM	BM, DBM			Died	10	No growth
P029	Male	Vaginal	26	5	1000	1st, 2nd	Long	BM	BM			Twin	11	Lactose-positive
P030	Male	Vaginal	26	5	960	1st, 2nd	Long	BM	BM			Twin	8	Lactose-negative
P031	Female	Vaginal	23	6	605	1st, 2nd, 3rd	Long	NR	BM				18	No growth
P032	Female	Caesarean section	26	5	775	1st, 2nd, 3rd	Long	BM	BM				19	No growth
P033	Male	Caesarean section	28	2	1170	1st	Short	BM	BM				16	No growth
P034	Female	Vaginal	23	2	550	1st, 2nd, 3rd, 4th, 5th	Long	IV drip, BM	BM, F, IV drip	BM			51	No growth
P035	Male	Vaginal	23	2	565	1st, 2nd, 3rd, 4th	Long	NR	PN, BM				28	Lactose-positive
P036	Male	Caesarean section	30	1	780	1st, 2nd, 3rd, 4th	Long	NR	F	NR	NR		68	No growth
P037	Male	Caesarean section	32	0	1050	1st, 2nd	Long	BM	BM, F				9	Lactose-negative
P038	Female	Caesarean section	33	5	950	1st	Short	IV drip	IV drip				34	Lactose-positive
P039	Male	Caesarean section	27	1	1129	1st, 2nd	Long	BM	BM				22	No growth
P041	Male	Caesarean section	25	4	795	1st	Long	BM				Died	7	Lactose-positive
P042	Female	Vaginal	29	4	1384	1st	Short	DBM	IV drip, BM				8	Lactose-positive
P043	Male	Caesarean section	27	5	2414	1st, 2nd	Long	BM	BM				20	Lactose-positive
P045	Male	Vaginal	30	6	1372	1st	Short	F					5	No growth
P046	Male	Vaginal	30	1	1700	1st	Short	BM, F	F				9	No growth
P047	Female	Caesarean section	32	6	1485	1st	Short	BM, F					5	No growth
P048	Male	Vaginal	30	1	1425	1st	Short	F	F				8	Lactose-positive
P049	Male	Vaginal	33	1	1785	1st, 2nd	Long	IV drip	IV drip				8	Lactose-positive
P050	Female	Vaginal	25	3	935	1st	Short	IV drip					6	No growth
P051	Female	Vaginal	31	1	1434	1st	Short	BM					3	No growth
P052	Male	Vaginal	27	0	1005	1st, 2nd	Long	BM	BM				9	Lactose-positive
P053	Male	Vaginal	27	0	1250	1st	Long	BM, DBM					2	No growth
P054	Female	Caesarean section	29	1	1345	1st, 2nd, 3rd	Long	IV drip	BM				15	Lactose-positive
P055	Female	Caesarean section	29	0	749	1st	Short	BM, PN	BM, BMF				10	No growth
P056	Male	Caesarean section	27	0	1110	1st	Long	BM, PN					5	No growth
P057	Female	Caesarean section	26	0	900	1st	Short	BM, PN	BM, PN				12	Lactose-positive
P058	Female	Caesarean section	26	0	1010	1st	Long	BM, PN				Twin	6	No growth
P059	Female	Caesarean section	32	0	784		None	BM, PN					6	No growth
P060	Female	Caesarean section	33	0	1230		None	BM, PN					2	No growth
P061	Male	Vaginal	24	0	562	1st, 3rd	Long	PN	PN				15	Lactose-negative
P062	Female	Caesarean section	30	Unknown	940		None	BM, PN					6	No growth
P063	Male	Vaginal	30	Unknown	1374	1st	Short	BM, DBM, PN				Twin	7	No growth
P064	Male	Vaginal	30	Unknown	992	1st	Short	BM, PN				Twin	0	No growth
P065	Female	Vaginal	30	Unknown	1477	1st	Short	BM, DBM, PN				Twin	1	No growth
P066	Female	Caesarean section	31	Unknown	670	1st	Short	BM, PN					5	No growth
P067	Female	Caesarean section	25	Unknown	800	1st	Short	BM, PN	BM, PN, Fp			Twin	22	Lactose-negative
P068	Male	Caesarean section	25	Unknown	858	1st	Short	BM, PN	BM, PN, Fp			Twin	22	Lactose-positive
P069	Male	Caesarean section	31	Unknown	1520	1st	Short	BM	BM, BMF				11	Lactose-positive
P070	Male	Caesarean section	30	Unknown	1255	1st	Short	BM, PN	BM				10	Lactose-positive
P071	Female	Caesarean section	31	Unknown	1065	1st	Short	BM, PN					5	No growth
P072	Male	Caesarean section	30	Unknown	1454	1st	Short	BM, Fp	BM, Fp			Twin	10	Lactose-positive
P073	Female	Caesarean section	30	Unknown	1504	1st	Short	BM, Fp				Twin	7	No growth
P074	Male	Caesarean section	31	Unknown	1382	1st	Short	BM	BM, BMF				11	Lactose-positive
P075	Male	Vaginal	27	Unknown	1262	1st	Short	BM, PN	BM, BMF			Twin	12	No growth
P076	Male	Vaginal	27	Unknown	1409	1st	Short	BM, PN	BM			Twin	8	No growth
P077	Female	Caesarean section	30	Unknown	1110		None	BM, PN	BM, BMF				8	Lactose-positive
P078	Female	Caesarean section	32	Unknown	1236	1st	Short	BM, PN	BM, BMF				14	No growth
P079	Male	Caesarean section	30	Unknown	1544	1st	Short	BM, Fp	BM, BMF				12	Lactose-positive
P080	Male	Vaginal	25	5	831	1st	Short	BM, PN	BM, PN				12	Lactose-positive
P081	Male	Caesarean section	26	Unknown	960	1st	Short	BM, PN	BM				9	No growth
P082	Male	Caesarean section	28	Unknown	920	1st, 3rd	Long	BM, PN	BM, DBM				10	Lactose-negative
P084	Male	Vaginal	36	5	3035		None	BM, Fp					2	No growth
P085	Male	Caesarean section	30	Unknown	1224	1st	Short	BM, PN	BM, BMF, Fp, DBM				11	Lactose-negative
P086	Male	Caesarean section	31	Unknown	1400	1st	Short	BM					6	No growth
P087	Male	Vaginal	36	Unknown	2020		None	BM, Fp				Twin	7	No growth
P088	Female	Caesarean section	36	Unknown	1845		None	BM, Fp				Twin	7	Lactose-positive
P089	Female	Caesarean section	37	Unknown	2075		None	Fp				Twin	5	No growth
P090	Male	Caesarean section	37	Unknown	2240		None	Fp				Twin	4	No growth
P091	Female	Vaginal	24	Unknown	700	1st	Short	BM, PN	BM				12	Lactose-positive
P093	Male	Vaginal	32	Unknown	2440		None	BM, Fp					7	Lactose-positive
P095	Female	Caesarean section	30	Unknown	1100	1st	Short	BM, PN	BM				28	Lactose-positive
P096	Male	Vaginal	25	Unknown	694	1st	Short	BM, PN	BM, PN				25	No growth
P097	Male	Vaginal	24	Unknown	530	1st	Short	BM, PN	BM				18	Lactose-positive
P098	Male	Vaginal	24	Unknown	685	1st, 2nd, 3rd	Long	BM, PN	BM, PN				29	No growth
P099	Female	Vaginal	36	Unknown	2610		None	BM	NR				28	Lactose-positive
P100	Male	Caesarean section	28	Unknown	750	1st	Short	BM, PN	BM, PN				11	Lactose-positive
P102	Female	Vaginal	31	Unknown	1930	1st	Short	BM, Fp	Fp				9	No growth
P103	Female	Caesarean section	30	Unknown	1065	1st	Short	BM, PN	BM				13	No growth
P104	Male	Caesarean section	27	Unknown	1200	1st	Short	BM, PN	BM				19	Lactose-negative
P105	Male	Vaginal	30	4	1410	1st	Short	BM, PN	BM				23	No growth
P106	Female	Vaginal	30	4	1402	1st	Short	BM, PN	BM, Fp				10	Lactose-positive
P108	Female	Unknown	24	1	549	1st, 2nd, 3rd	Long	BM, PN	BM				25	Lactose-positive
P110	Female	Vaginal	?	Unknown	567	1st	Short	BM	BM, PN				22	No growth
P111	Female	Vaginal	24	1	602	1st	Short	BM, PN	BM, PN	BM, PN	BM, PN		102	Lactose-positive
P112	Male	Caesarean section	29	2	1151	1st	Short	BM, PN	BM				10	No growth
P113	Female	Vaginal	29	5	1385	1st	Short	Fp, PN	Fp				17	No growth
P114	Female	Vaginal	29	5	1260	1st	Short	Fp	Fp				18	No growth
P115	Female	Caesarean section	25	2	554	1st, 2nd, 3rd	Long	PN	PN, BM				23	No growth
P116	Male	Vaginal	24	4	685	1st, 2nd, 3rd	Long	PN	PN, BM				19	No growth
P117	Female	Vaginal	26	2	930	1st, 2nd, 3rd	Long	PN, BM	PN, BM				17	No growth
P118	Male	Caesarean section	33	4	1485	1st, 2nd	Long	PN, BM	PN, BM				8	Lactose-positive
P119	Female	Vaginal	33	2	1420		None	BM, F	BM, F, Fp, BM				13	No growth
P120	Male	Caesarean section	27	6	624	1st, 2nd, 3rd	Long	PN, BM	PN, BM				18	No growth
P121	Male	Caesarean section	24	2	588	1st, 2nd	Long	DBM, PN	DBM, PN				10	No growth
P122	Female	Caesarean section	28	6	974	1st, 2nd, 3rd	Long	PN, BM	PN, BM				17	Lactose-positive
P123	Male	Vaginal	28	6	1150	1st	Long	PN, BM	PN, BM, DBM				17	No growth
P124	Female	Caesarean section	30	2	995	1st	Short	PN, BM	PN, BM				16	Lactose-positive
P125	Male	Vaginal	26	3	992	1st, 2nd, 3rd	Long	BM, BMF	BM, BMF				17	No growth

## Sheet: Supplementary_Table_2
Supplementary Table 2. Information for isolates recovered from faeces of preterm neonates included in this study
Isolate ID	Isolate name	From neonate	Health status of neonate	Antibiotics neonate had received	API 20E code	API 20E ID	Genome ID	NCBI taxon ID	BioSample accession	Accession	Version	Genome size (bp)	No. of contigs	CDS	N50 (bp)	tRNAs
#64	P008E 1	P008	NEC Prior to first sample being taken. Treated once for suspected NEC, and three times for suspected sepsis.	Amoxicillin, Gentamicin, Metronidazole, Cefotaxime, Vancomycin, Erythomycin, Flucloxacillin, Benzilpenicillin, Tazocin, Meropenem Amoxicillin, gentamicin and metronidazole which were commenced on 12/03/14 till 25/0314 Cefotaxime, Metronidazole and Vancomycin on 30/3/14 for 3 days Cefotaxime 10/4/14-14/4/14 and Vancomycin10/4/14-19/4/14 meropenem4/5/14-8/5/14 and vancomycin 4/5/14-15/5/14	521577(3/7)	Klebsiella pneumoniae	Klebsiella pneumoniae	573	SAMN09204055	QFUX00000000	QFUX01000000	5710973	201	5380	214582	75
#65	P008E L1	P008	Same as above	Same as above	521577(3/7)	Klebsiella pneumoniae	Klebsiella pneumoniae	573	SAMN09204056	QFUW00000000	QFUW01000000	5713296	200	5386	205617	77
#66	P008E L2	P008	Same as above	Same as above	521577(3/7)	Klebsiella pneumoniae	Klebsiella pneumoniae	573	SAMN09204057	QFUV00000000	QFUV01000000	5713767	196	5389	205728	76
#67	P008E L3	P008	Same as above	Same as above	521577(3/7)	Klebsiella pneumoniae	Klebsiella pneumoniae	573	SAMN09204058	QFUU00000000	QFUU01000000	5714594	201	5385	205538	74
#68	P008E M1	P008	Same as above	Same as above	521577(3/7)	Klebsiella pneumoniae	Klebsiella pneumoniae	573	SAMN09204059	QFUT00000000	QFUT01000000	5,714,354	197	5383	205538	73
#69	P008E M2	P008	Same as above	Same as above	521577(3/7)	Klebsiella pneumoniae	Klebsiella pneumoniae	573	SAMN09204060	QFUS00000000	QFUS01000000	5715834	197	5389	201543	75
#70	P008E M3	P008	Same as above	Same as above	521577(3/7)	Klebsiella pneumoniae	Klebsiella pneumoniae	573	SAMN09204061	QFUR00000000	QFUR01000000	5713384	192	5389	205540	73
#71	P008E S1	P008	Same as above	Same as above	521577(3/7)	Klebsiella pneumoniae	Klebsiella pneumoniae	573	SAMN09204062	QFUQ00000000	QFUQ01000000	5919798	218	5630	149881	82
#72	P008E S2	P008	Same as above	Same as above	521577(3/7)	Klebsiella pneumoniae	Klebsiella pneumoniae	573	SAMN09204063	QFUP00000000	QFUP01000000	5714800	185	5392	214749	75
#73	P008E S3	P008	Same as above	Same as above	521577(3/7)	Klebsiella pneumoniae	Klebsiella pneumoniae	573	SAMN09204064	QFUO00000000	QFUO01000000	5702998	198	5370	214749	75
#74	P010F	P010	Coliforms in eye swab at day 17 (but sample processed for this study taken at day 10 of life)	Benzylpenicillin, Gentamicin, Flucloxacillin, Cefotaxime, Metronidazole	521577(3/7)	Klebsiella pneumoniae	Klebsiella pneumoniae	573	SAMN09204065	QFUN00000000	QFUN01000000	5873389	275	5574	154496	74
#80	P038I	P038	Healthy	Benzylpenicillin, Gentamicin	524577(3/7)	Klebsiella oxytoca	Klebsiella grimontii	2058152	SAMN09204071	QFVM00000000	QFVM01000000	6047419	103	5608	240702	78
#83	P043G P	P043	Underwent surgery for gastroschisis on day 1	Benzylpenicillin, Gentamicin, Metronidazole	524577(3/7)	Klebsiella oxytoca	Klebsiella grimontii	2058152	SAMN09204074	QFVL00000000	QFVL01000000	6135418	209	5729	211439	77
#85	P043G W	P043	Underwent surgery for gastroschisis on day 1	Benzylpenicillin, Gentamicin, Metronidazole	521577(3/7)	Klebsiella pneumoniae	Klebsiella pneumoniae	573	SAMN09204076	QFUI00000000	QFUI01000000	5396916	148	5117	137945	73
#88	P049A W	P049	NEC	Benzilpenicillin, Gentamicin, Cefotaxime, Vancomycin, Metronidazole	524573(3/7)	Klebsiella oxytoca	Klebsiella michiganensis	1134687	SAMN09204079	QFUG00000000	QFUG01000000	6192097	184	5761	116795	76
#91	P057K W	P057	Healthy	Benzylpenicillin, Gentamicin	521177(3/7)	Klebsiella pneumoniae	Klebsiella quasipneumoniae	1463165	SAMN09204082	QFVB00000000	QFVB01000000	6708233	131	6254	141601	87
#92	P068G	P068	Healthy	Benzilpenicillin, Gentamicin, Vancomycin	521577(3/7)	Klebsiella pneumoniae	Klebsiella pneumoniae	573	SAMN09204083	QFUD00000000	QFUD01000000	5432308	215	5145	137864	75
#95	P072F	P072	Healthy	Benzylpenicillin, Gentamicin	521577(3/7)	Klebsiella pneumoniae	Klebsiella pneumoniae	573	SAMN09204086	QFUC00000000	QFUC01000000	5448323	55	5024	260189	77
#99	P079F P	P079	Suspected sepsis from day 9	Benzylpenicillin, Gentamicin	524577(3/7)	Klebsiella oxytoca	Klebsiella grimontii	2058152	SAMN09204090	QFVK00000000	QFVK01000000	6044685	88	5627	276470	80
#102	P080C P	P080	Suspected sepsis from day 2	Benzylpenicillin, Gentamicin	121476(3/7)	Klebsiella pneumoniae	Klebsiella pneumoniae	573	SAMN09204093	QFTX00000000	QFTX01000000	5,576,830	231	5255	129837	79
#103	P080C ST	P080	Same as above	Same as above	121476(3/7)	Klebsiella pneumoniae	Klebsiella pneumoniae	573	SAMN09204094	QFTW00000000	QFTW01000000	5573924	224	5253	143237	82
#108	P095L Y	P095	Healthy	Benzylpenicillin, Gentamicin	524577(3/7)	Klebsiella oxytoca	Klebsiella michiganensis	1134687	SAMN09204099	QFTT00000000	QFTT01000000	6292440	94	5834	220784	82
#115	P111K BY	P111	Susepcted sepsis days 7 and 12. NEC confirmed at 13 days	Benzilpenicillin, Gentamicin, Cefotaxime, Vancomycin, Metronidazole	121577(3/7)	Klebsiella pneumoniae	Klebsiella pneumoniae	573	SAMN09204106	QFTP00000000	QFTP01000000	5,702,221	240	5345	144255	74
#118	P124B ST	P124	Healthy	Benzylpenicillin, Gentamicin	121577(3/7)	Klebsiella pneumoniae	Klebsiella pneumoniae	573	SAMN09204109	QFTO00000000	QFTO01000000	5577887	226	5290	143540	80
#119	P124B W	P124	Healthy	Benzylpenicillin, Gentamicin	121577(3/7)	Klebsiella pneumoniae	Klebsiella pneumoniae	573	SAMN09204110	QFTN00000000	QFTN01000000	5605105	198	5251	151055	75

## Sheet: Supplementary_Table_3
Supplementary Table 3. Ward et al. samples used in the study
SRA experiment accession	Patient study id	Sample ID	No. of reads	Sample collection days	Infant gestation weeks	Cesarean	NEC	Death	Stage
SRX317302	10071	10071.ST.08	3538814	7	26	0	0	0	1
SRX313511	10101	10101.ST.08	4440734	7	27	1	0	0	1
SRX317364	10102	10102.ST.08	4029570	7	27	1	0	0	1
SRX389498	10111	10111.SN.08	3553524	8	27	1	0	0	1
SRX010811	10131	10131.SN.08	3275328	8	23	0	1	1	1
SRX389484	10141	10141.SN.05	4046404	5	27	1	0	0	1
SRX389500	10151	10151.ST.05	3029486	5	24	0	0	0	1
SRX389505	10161	10161.ST.05	4262346	7	24	0	0	0	1
SRX317449	10181	10181.ST.08	3073308	9	28	1	1	1	1
SRX313590	10261	10261.ST.08	4487188	9	23	0	0	0	1
SRX313580	10271	10271.ST.05	4310436	6	27	0	1	0	1
SRX313566	10291	10291.ST.05	573820	6	26	1	1	0	1
SRX313564	10301	10301.ST.08	3541308	7	28	0	0	0	1
SRX313549	10311	10311.ST.05	3271686	4	27	1	1	0	1
SRX317390	10351	10351.ST.08	3226226	7	28	1	0	0	1
SRX389504	10361	10361.ST.08	5072364	7	25	0	0	0	1
SRX389492	10371	10371.ST.05	4146314	4	24	1	0	0	1
SRX007640	10402	10402.ST.05	1698776	6	24	1	1	0	1
SRX317369	10451	10451.ST.08	3853922	9	25	1	0	0	1
SRX389494	10471	10471.ST.05	4185020	4	28	1	0	0	1
SRX389501	10472	10472.ST.05	4226748	4	28	1	0	0	1
SRX317313	10501	10501.ST.05	2848138	6	27	1	1	0	1
SRX317496	10542	10542.ST.08	3611944	7	26	1	0	0	1
SRX389497	10581	10581.ST.05	5266598	4	28	1	0	0	1
SRX317465	10591	10591.ST.05	2652376	5	24	1	0	0	1
SRX002282	10671	10671.ST.05	3157138	4	24	1	0	1	1
SRX198830	10741	10741.ST.08	12942606	7	27	0	1	1	1
SRX317478	10811	10811.ST.05	3395306	6	28	0	0	0	1
SRX389490	10871	10871.ST.05	4649600	6	26	0	0	0	1
SRX317434	10891	10891.ST.05	4050604	6	28	0	0	0	1
SRX978408	11002	11002.ST.08.1	18208766	8	29	1	0	0	1
SRX389911	11081	11081.ST.05.1	1891186	5	26	1	1	0	1
SRX317418	11091	11091.ST.05.1	4066314	5	27	0	0	0	1
SRX317308	11111	11111.ST.08.1	2246652	9	28	0	0	0	1
SRX317297	11141	11141.ST.05.1	3552526	5	28	1	0	0	1
SRX313530	11151	11151.ST.08.1	4434154	8	28	1	1	0	1
SRX389509	11161	11161.ST.05.1	4882758	4	27	1	0	0	1
SRX389907	11171	11171.ST.05.1	2933234	5	28	0	0	0	1
SRX313575	11191	11191.ST.05.1	3824750	5	24	0	0	0	1
SRX389987	11202	11202.ST.05.1	4682284	6	24	1	0	0	1
SRX389882	11211	11211.ST.05.1	4615138	6	24	1	0	0	1
SRX313508	11231	11231.ST.08.1	4235862	9	26	1	0	0	1
SRX389848	11232	11232.ST.05.1	5849066	4	26	1	0	0	1
SRX389851	11241	11241.ST.08.1	5462918	7	28	1	0	0	1
SRX313516	11291	11291.ST.08.1	3378610	8	27	1	0	0	1
SRX317463	11292	11292.ST.05.1	4748698	5	27	1	0	0	1
SRX389913	11341	11341.ST.05.1	4185328	4	27	0	0	0	1
SRX313571	11351	11351.ST.05.1	3362578	7	26	1	0	0	1
SRX389986	11361	11361.ST.05.1	2343180	4	28	1	0	0	1
SRX313533	11401	11401.ST.08.1	3387402	7	27	1	0	0	1
SRX313513	11402	11402.ST.08.1	4176996	7	27	1	0	0	1
SRX313554	11412	11412.ST.08.1	3519288	7	27	1	0	0	1
SRX978409	11441	11441.ST.08.1	25278978	8	26	0	0	0	1
SRX313584	11461	11461.ST.08.1	3716220	9	24	1	0	0	1
SRX313522	11462	11462.ST.05.1	3946538	4	24	1	0	0	1
SRX313560	11501	11501.ST.08.1	368536	9	24	1	0	0	1
SRX313523	11531	11531.ST.08.1	3914530	8	25	1	1	0	1
SRX317283	11541	11541.ST.08.1	7919246	7	26	1	0	0	1
SRX317508	11542	11542.ST.05.1	1106444	7	26	1	0	0	1
SRX389972	11621	11621.ST.05.1	3592626	6	24	0	0	0	1
SRX389885	11631	11631.ST.05.1	2868536	4	28	1	0	0	1
SRX313514	11632	11632.ST.05.1	309410	6	28	1	0	0	1
SRX389485	11691	11691.SN.05.1	4443404	6	26	0	0	0	1
SRX313565	11721	11721.ST.05.1	3514940	4	27	0	0	0	1
SRX389516	11731	11731.ST.08.1	4794012	8	28	0	0	0	1
SRX313529	11821	11821.SN.05.1	3819210	3	25	1	0	0	1
SRX389873	11861	11861.ST.05.1	2593422	5	28	1	0	0	1
SRX389908	11862	11862.ST.05.1	1084118	4	28	1	0	0	1
SRX317289	11871	11871.ST.05.1	1579072	6	24	0	0	1	1
SRX313543	11891	11891.SN.05.1	329632	5	27	1	0	0	1
SRX317319	11911	11911.ST.05.1	626464	5	26	0	0	0	1
SRX317344	11912	11912.ST.05.1	3334670	6	26	0	0	0	1
SRX317453	11961	11961.SN.05.1	2178952	4	27	0	0	0	1
SRX389487	11962	11962.ST.05.1	5179248	6	27	1	0	0	1
SRX317347	12021	12021.ST.08.1	1486068	8	28	1	0	1	1
SRX389495	12031	12031.ST.05.1	3748394	7	23	0	0	0	1
SRX317507	12072	12072.ST.05.1	3185244	4	28	1	0	0	1
SRX313594	12121	12121.SN.05.1	2929094	8	28	0	0	0	1
SRX317400	12211	12211.ST.08.1	3170014	7	28	1	0	0	1
SRX313539	12251	12251.ST.08.1	4338282	9	26	0	0	0	1
SRX317454	12261	12261.SN.05.1	3669440	5	28	0	0	0	1
SRX317348	12271	12271.SN.05.1	1179504	5	28	1	0	0	1
SRX347144	12281	12281.ST.05.1	4277718	5	26	0	0	0	1
SRX313561	12311	12311.ST.08.1	3826010	8	28	0	0	0	1
SRX317445	12312	12312.ST.08.1	1878078	8	28	0	0	0	1
SRX313559	12321	12321.ST.08.1	3615272	7	24	0	1	1	1
SRX004828	12331	12331.SN.05.1	2121492	5	28	0	0	0	1
SRX317339	12351	12351.SN.05.1	1050684	5	27	1	0	0	1
SRX313567	12361	12361.ST.08.1	3130888	9	24	1	0	0	1
SRX313582	12391	12391.ST.08.1	4505508	7	25	0	0	0	1
SRX313520	12431	12431.ST.08.1A	4114114	9	25	0	0	0	1
SRX313521	12491	12491.ST.08.1	4386586	8	28	1	0	0	1
SRX317444	12511	12511.ST.08.1	2929320	9	28	1	1	1	1
SRX317397	12512	12512.ST.08.1	2468338	8	28	1	0	0	1
SRX313562	12521	12521.ST.08.1	3906304	9	27	0	0	0	1
SRX317433	12571	12571.ST.05.1	2489116	6	26	1	0	0	1
SRX389493	12601	12601.ST.08.1	3233296	7	27	1	0	0	1
SRX317336	12621	12621.SN.05.1	2154934	4	27	1	0	0	1
SRX012828	12631	12631.SN.05.1	331144	5	26	1	0	0	1
SRX317464	12641	12641.ST.08.1	1015130	8	26	1	1	0	1
SRX317363	12651	12651.SN.05.1	1157344	5	25	1	0	0	1
SRX317431	12671	12671.SN.05.1	862204	6	25	0	0	0	1
SRX317501	12701	12701.ST.08.1	3093436	8	23	0	1	1	1
SRX978205	20221	20221.ST.05.1	8252908	6	24	1	0	0	1
SRX978199	21461	21461.ST.08.1	7660070	7	24	0	1	1	1
SRX237559	30011	30011.ST.05.1	12774192	5	38	0	0	0	1
SRX237564	30021	30021.SN.05.1	15947384	8	41	0	0	0	1
SRX237546	30031	30031.ST.05.1	13047130	5	39	1	0	0	1
SRX237551	30051	30051.ST.05.1	11721982	7	40	0	0	0	1
SRX237552	30061	30061.ST.05.1	14310246	7	38	0	0	0	1
SRX237560	30071	30071.ST.05.1	13758970	6	40	1	0	0	1
SRX237574	30081	30081.ST.05.1	9719062	6	38	1	0	0	1
SRX237579	30091	30091.ST.05.1	14560706	8	39	1	0	0	1
SRX237581	30101	30101.ST.05.1	12623310	5	40	0	0	0	1
SRX237572	30121	30121.ST.05.1	14729392	5	39	0	0	0	1
SRX237567	30131	30131.ST.05.1	11645784	8	39	1	0	0	1
SRX237545	30141	30141.ST.05.1	15196686	5	38	0	0	0	1
SRX237576	30151	30151.ST.05.1	11596098	6	39	0	0	0	1
SRX237556	30161	30161.ST.05.1	120390	5	40	0	0	0	1
SRX237580	30171	30171.ST.05.1	11145972	5	41	1	0	0	1
SRX237578	30181	30181.ST.05.1	12779468	5	39	1	0	0	1
SRX237582	30191	30191.ST.05.1	11009778	7	41	1	0	0	1
SRX237548	30201	30201.ST.05.1	12264996	7	41	0	0	0	1
SRX237554	30211	30211.ST.05.1	8997168	5	38	1	0	0	1
SRX237577	30221	30221.ST.05.1	13093228	7	39	1	0	0	1
SRX237566	30251	30251.ST.05.1	11392822	7	38	0	0	0	1
SRX237550	30252	30252.ST.05.1	13967572	7	38	0	0	0	1
SRX317468	10051	10051.ST.11	2593066	11	24	1	0	0	2
SRX313586	10071	10071.ST.11	3569402	10	26	0	0	0	2
SRX317340	10101	10101.ST.11	2944834	10	27	1	0	0	2
SRX389486	10102	10102.ST.11	6042690	10	27	1	0	0	2
SRX200075	10141	10141.ST.11	16530068	10	27	1	0	0	2
SRX317467	10151	10151.ST.11	2973278	11	24	0	0	0	2
SRX317380	10161	10161.ST.11	2978726	10	24	0	0	0	2
SRX317329	10181	10181.ST.11	3773602	10	28	1	1	1	2
SRX317395	10231	10231.ST.11	2953418	10	25	1	0	0	2
SRX313526	10261	10261.ST.11	4235070	10	23	0	0	0	2
SRX313542	10271	10271.ST.11	4296082	10	27	0	1	0	2
SRX313596	10291	10291.ST.11	4299108	10	26	1	1	0	2
SRX002294	10301	10301.ST.11	3952140	10	28	0	0	0	2
SRX389483	10311	10311.ST.14	5632016	16	27	1	1	0	2
SRX317379	10351	10351.ST.11	3667316	10	28	1	0	0	2
SRX317471	10361	10361.ST.11	3157518	11	25	0	0	0	2
SRX012325	10371	10371.ST.11	3631594	10	24	1	0	0	2
SRX317451	10441	10441.ST.11.1	4405616	10	26	1	0	0	2
SRX317473	10451	10451.ST.11	3853330	10	25	1	0	0	2
SRX317266	10471	10471.ST.11	2758632	11	28	1	0	0	2
SRX317391	10472	10472.ST.11	2964458	11	28	1	0	0	2
SRX317338	10501	10501.ST.11	3211798	10	27	1	1	0	2
SRX317287	10521	10521.ST.11	3363950	11	25	1	1	0	2
SRX317476	10541	10541.ST.11	3818724	10	26	1	0	0	2
SRX317498	10542	10542.ST.11	3226184	10	26	1	0	0	2
SRX002290	10551	10551.ST.14	2438660	15	26	1	0	0	2
SRX389730	10552	10552.ST.11.1	1887804	10	26	1	0	0	2
SRX313527	10561	10561.ST.11.1	5182046	10	25	0	0	0	2
SRX317411	10581	10581.ST.11	3584430	10	28	1	0	0	2
SRX317494	10601	10601.ST.11	2670676	10	24	0	1	0	2
SRX317356	10691	10691.ST.14	2623750	15	24	0	0	1	2
SRX317301	10701	10701.ST.14	3728372	15	23	0	1	1	2
SRX313538	10741	10741.ST.11	4172112	12	27	0	1	1	2
SRX200096	10811	10811.ST.11	15859610	12	28	0	0	0	2
SRX002306	10891	10891.ST.11	2054552	10	28	0	0	0	2
SRX978399	11002	11002.ST.14.1	14116170	13	29	1	0	0	2
SRX313517	11041	11041.ST.14.1	4005896	14	23	1	0	0	2
SRX313545	11081	11081.ST.14.1	3483626	13	26	1	1	0	2
SRX317353	11091	11091.ST.11.1	3895756	10	27	0	0	0	2
SRX317497	11111	11111.ST.11.1	3953930	10	28	0	0	0	2
SRX313563	11112	11112.ST.14.1	3258940	12	28	0	0	0	2
SRX317475	11121	11121.ST.11.1	3127656	11	24	1	0	1	2
SRX317288	11141	11141.ST.11.1	4914208	11	28	1	0	0	2
SRX313574	11151	11151.ST.14.1	3786646	14	28	1	1	0	2
SRX313525	11161	11161.SN.11.1	4008774	11	27	1	0	0	2
SRX389943	11171	11171.SN.11.1	3130282	10	28	0	0	0	2
SRX313588	11181	11181.ST.11.1	3756806	14	24	1	1	1	2
SRX317276	11191	11191.ST.11.1	5246082	10	24	0	0	0	2
SRX317365	11192	11192.ST.11.1	786796	10	24	0	0	0	2
SRX317357	11201	11201.ST.11.1	4213354	10	24	1	0	0	2
SRX313548	11202	11202.ST.11.1	4711548	10	24	1	0	0	2
SRX389489	11211	11211.ST.11.1	4339552	11	24	1	0	0	2
SRX313519	11231	11231.ST.11.1	3999208	10	26	1	0	0	2
SRX313507	11232	11232.ST.11.1	4619008	10	26	1	0	0	2
SRX313512	11241	11241.ST.11.1	3679384	11	28	1	0	0	2
SRX313593	11291	11291.ST.11.1	3827662	10	27	1	0	0	2
SRX313547	11292	11292.ST.11.1	3538694	10	27	1	0	0	2
SRX313577	11311	11311.SN.11.1	3518510	12	26	1	0	0	2
SRX317432	11341	11341.ST.14.1	3745590	14	27	0	0	0	2
SRX313536	11351	11351.ST.11.1	4142160	11	26	1	0	0	2
SRX313515	11361	11361.ST.11.1	4714146	12	28	1	0	0	2
SRX313589	11381	11381.SN.11.1	3754738	10	28	1	1	0	2
SRX313569	11401	11401.ST.11.1	4149164	10	27	1	0	0	2
SRX313506	11402	11402.SN.11.1	3617424	10	27	1	0	0	2
SRX313524	11412	11412.ST.11.1	3896468	11	27	1	0	0	2
SRX389888	11441	11441.SN.11.1	1502246	10	26	0	0	0	2
SRX313546	11501	11501.SN.11.1	2635180	10	24	1	0	0	2
SRX313587	11531	11531.ST.11.1	459466	11	25	1	1	0	2
SRX389867	11541	11541.ST.14.1	5654464	14	26	1	0	0	2
SRX317291	11621	11621.SN.11.1	2647232	10	24	0	0	0	2
SRX389511	11631	11631.SN.11.1	5710234	10	28	1	0	0	2
SRX313544	11632	11632.SN.11.1	257052	10	28	1	0	0	2
SRX313570	11681	11681.ST.14.1	4026646	14	26	0	0	0	2
SRX313595	11691	11691.ST.14.1	3207288	15	26	0	0	0	2
SRX313531	11701	11701.ST.14.1	1782708	15	28	1	0	0	2
SRX978221	11721	11721.SN.11.1	7729276	12	27	0	0	0	2
SRX390008	11731	11731.ST.14.1	3576252	14	28	0	0	0	2
SRX313550	11781	11781.SN.11.1	3350572	11	24	0	0	1	2
SRX317393	11792	11792.ST.11.1	2449350	11	23	1	0	0	2
SRX313573	11821	11821.ST.11.1	4068392	10	25	1	0	0	2
SRX313528	11861	11861.ST.11.1	3814600	10	28	1	0	0	2
SRX317481	11862	11862.ST.11.1	2722058	10	28	1	0	0	2
SRX389951	11871	11871.SN.11.1	4029392	10	24	0	0	1	2
SRX313556	11891	11891.ST.11.1	3591296	10	27	1	0	0	2
SRX313558	11911	11911.SN.11.1	2984498	10	26	0	0	0	2
SRX313553	11912	11912.ST.14.1	3399198	14	26	0	0	0	2
SRX313585	11921	11921.ST.11.1	4707574	11	27	1	1	1	2
SRX313557	11961	11961.SN.11.1	4077868	11	27	0	0	0	2
SRX313532	11962	11962.SN.11.1	3981562	11	27	1	0	0	2
SRX317260	11981	11981.SN.11.1	3092854	10	28	0	0	0	2
SRX313579	12021	12021.ST.11.1	4013866	10	28	1	0	1	2
SRX313510	12121	12121.SN.11.1	4022672	11	28	0	0	0	2
SRX317438	12151	12151.ST.11.1	2717370	11	24	0	0	0	2
SRX313592	12211	12211.SN.11.1	4328704	10	28	1	0	0	2
SRX317304	12221	12221.ST.11.1	3107118	11	24	0	1	1	2
SRX313534	12251	12251.ST.11.1	3561612	11	26	0	0	0	2
SRX313537	12261	12261.ST.11.1	3950038	10	28	0	0	0	2
SRX313518	12271	12271.SN.11.1	4303062	10	28	1	0	0	2
SRX317280	12311	12311.ST.11.1	3461718	11	28	0	0	0	2
SRX389517	12312	12312.ST.11.1	4319344	10	28	0	0	0	2
SRX313551	12321	12321.ST.11.1	3986718	11	24	0	1	1	2
SRX313583	12331	12331.ST.11.1	3387390	11	28	0	0	0	2
SRX313572	12351	12351.SN.11.1	3606416	11	27	1	0	0	2
SRX313541	12361	12361.SN.11.1	3589738	11	24	1	0	0	2
SRX317419	12391	12391.ST.11.1	4162616	11	25	0	0	0	2
SRX313540	12392	12392.ST.11.1	3273036	10	25	0	0	0	2
SRX313535	12421	12421.SN.11.1	4849686	12	27	1	0	0	2
SRX317352	12431	12431.ST.11.1	3475270	10	25	0	0	0	2
SRX313552	12491	12491.ST.11.1	4194982	10	28	1	0	0	2
SRX317389	12511	12511.ST.11.1	3784044	10	28	1	1	1	2
SRX317375	12512	12512.ST.11.1	2978032	10	28	1	0	0	2
SRX313578	12521	12521.SN.11.1	3875834	14	27	0	0	0	2
SRX313568	12541	12541.ST.14.1	4066986	13	25	0	0	0	2
SRX317499	12601	12601.SN.11.1	3869782	10	27	1	0	0	2
SRX317315	12611	12611.SN.11.1	11146	10	28	0	0	0	2
SRX313591	12621	12621.SN.11.1	3770188	10	27	1	0	0	2
SRX313555	12631	12631.ST.11.1	3141424	10	26	1	0	0	2
SRX317321	12641	12641.ST.14.1	2567094	15	26	1	1	0	2
SRX313576	12651	12651.SN.11.1	4440580	11	25	1	0	0	2
SRX313509	12671	12671.ST.11.1	3751404	12	25	0	0	0	2
SRX317437	12701	12701.SN.11.1	3194492	11	23	0	1	1	2
SRX978232	12801	12801.SN.10.1	7875014	10	26	0	1	1	2
SRX407308	13001	13001.SN.10.1	5666854	10	23	0	1	1	2
SRX978426	20011	20011.ST.11.1	18259386	11	27	1	0	0	2
SRX407299	20201	20201.ST.11.1	657560	11	27	1	0	0	2
SRX978215	20221	20221.ST.11.1	8697526	10	24	1	0	0	2
SRX978225	20241	20241.ST.14.1	7284620	13	27	1	1	1	2
SRX978181	21461	21461.ST.11.1	8059688	10	24	0	1	1	2
SRX237565	30031	30031.ST.11.1	1148	11	39	1	0	0	2
SRX237553	30051	30051.ST.11.1	12836306	11	40	0	0	0	2
SRX237549	30061	30061.ST.11.1	12698734	14	38	0	0	0	2
SRX237575	30081	30081.ST.11.1	12860696	10	38	1	0	0	2
SRX237547	30091	30091.ST.11.1	12491726	11	39	1	0	0	2
SRX237573	30101	30101.ST.11.1	15985864	13	40	0	0	0	2
SRX237558	30121	30121.ST.11.1	13733216	12	39	0	0	0	2
SRX237561	30131	30131.ST.11.1	12419926	11	39	1	0	0	2
SRX237570	30141	30141.ST.11.1	13295534	12	38	0	0	0	2
SRX237568	30151	30151.ST.11.1	13160266	14	39	0	0	0	2
SRX237542	30161	30161.ST.11.1	14725578	13	40	0	0	0	2
SRX237562	30171	30171.ST.11.1	11018898	11	41	1	0	0	2
SRX237543	30181	30181.ST.11.1	12787858	11	39	1	0	0	2
SRX237557	30191	30191.ST.11.1	10668328	14	41	1	0	0	2
SRX237571	30201	30201.ST.11.1	13104514	13	41	0	0	0	2
SRX237555	30221	30221.ST.11.1	11594060	12	39	1	0	0	2
SRX237569	30251	30251.ST.11.1	12423938	11	38	0	0	0	2
SRX237563	30252	30252.ST.11.1	14168454	11	38	0	0	0	2
SRX198925	10141	10141.ST.21	3505490	22	27	1	0	0	3
SRX198677	10541	10541.ST.21	15774510	21	26	1	0	0	3
SRX200057	10701	10701.ST.21	17524444	20	23	0	1	1	3
SRX407240	11081	11081.ST.21.1	6462998	20	26	1	1	0	3
SRX407263	11141	11141.ST.21.1	8659404	20	28	1	0	0	3
SRX978245	11161	11161.ST.21.1	9189336	21	27	1	0	0	3
SRX978248	11341	11341.ST.21.1	9850584	20	27	0	0	0	3
SRX407244	11401	11401.ST.21.1	7016264	20	27	1	0	0	3
SRX978404	11402	11402.ST.21.1	18587900	20	27	1	0	0	3
SRX407253	11412	11412.ST.21.1	5721932	20	27	1	0	0	3
SRX407277	11421	11421.ST.21.1	5504436	22	28	1	0	0	3
SRX978231	11461	11461.ST.21.1	8321426	20	24	1	0	0	3
SRX407286	11501	11501.ST.21.1	5123674	20	24	1	0	0	3
SRX407268	11541	11541.ST.21.1	8238624	22	26	1	0	0	3
SRX407254	11631	11631.ST.21.1	5533454	21	28	1	0	0	3
SRX978425	11632	11632.ST.21.1	17110246	21	28	1	0	0	3
SRX407241	11681	11681.ST.21.1	6955382	21	26	0	0	0	3
SRX407284	11691	11691.ST.21.1	3675424	20	26	0	0	0	3
SRX978229	11721	11721.ST.21.1	7572426	22	27	0	0	0	3
SRX978406	11862	11862.ST.21.1	24858188	20	28	1	0	0	3
SRX407270	11891	11891.ST.21.1	9261362	21	27	1	0	0	3
SRX407316	11911	11911.ST.21.1	6467096	20	26	0	0	0	3
SRX407294	11912	11912.ST.21.1	5855516	21	26	0	0	0	3
SRX407297	11921	11921.ST.21.1	3911654	20	27	1	1	1	3
SRX978246	11961	11961.SN.21.1	8770080	21	27	0	0	0	3
SRX978198	11962	11962.ST.21.1	7126516	21	27	1	0	0	3
SRX407251	11981	11981.ST.21.1	4874970	21	28	0	0	0	3
SRX407303	12121	12121.ST.21.1	5420256	20	28	0	0	0	3
SRX978396	12151	12151.ST.21.1	20182430	20	24	0	0	0	3
SRX978392	12211	12211.ST.21.1	17657496	20	28	1	0	0	3
SRX407272	12221	12221.ST.21.1	5397104	20	24	0	1	1	3
SRX407285	12251	12251.ST.21.1	5427348	21	26	0	0	0	3
SRX978184	12261	12261.ST.21.1	8832728	21	28	0	0	0	3
SRX407246	12311	12311.ST.21.1	6557388	20	28	0	0	0	3
SRX407247	12321	12321.ST.21.1	4501868	20	24	0	1	1	3
SRX407269	12351	12351.ST.21.1	7498244	20	27	1	0	0	3
SRX978230	12431	12431.ST.21.1	7858788	20	25	0	0	0	3
SRX407260	12521	12521.ST.21.1	5861780	21	27	0	0	0	3
SRX407304	12601	12601.ST.21.1	8971036	20	27	1	0	0	3
SRX978405	12621	12621.ST.21.1	27866374	21	27	1	0	0	3
SRX407258	12641	12641.ST.21.1	7795904	19	26	1	1	0	3
SRX407302	12651	12651.ST.21.1	5361966	22	25	1	0	0	3
SRX407310	12701	12701.ST.21.1	6329014	20	23	0	1	1	3
SRX978411	20011	20011.ST.21.1	15573544	21	27	1	0	0	3
SRX407311	20201	20201.ST.21.1	5535080	21	27	1	0	0	3
SRX978191	20221	20221.ST.21.1	6941538	20	24	1	0	0	3
SRX978204	20561	20561.ST.21.1	7578532	20	25	0	1	1	3
SRX978244	30011	30011.ST.21.1	7839346	20	38	0	0	0	3
SRX407279	30031	30031.ST.21.1	8983248	19	39	1	0	0	3
SRX978193	30081	30081.ST.21.1	10905834	17	38	1	0	0	3
SRX407305	30101	30101.ST.21.1	3032146	19	40	0	0	0	3
SRX407242	30141	30141.ST.21.1	5650508	20	38	0	0	0	3
SRX978216	30181	30181.ST.21.1	10129694	19	39	1	0	0	3
SRX978220	30191	30191.ST.21.1	8196406	17	41	1	0	0	3

## Sheet: Supplementary_Table_4
Supplementary Table 4. K. oxytoca-related genomes downloaded from NCBI genome
Accession	gapA	infB	mdh	pgi	phoE	rpoB	tonB	Sequence type	Clonal complex	Host	Source	Species
GCA_000247915.1	7	16	23	23	26	18	22	47	–	Human	Urine tract	K. grimontii
GCA_000427015.1	5	6	19	10	46	5	*	*	–	Psammochloa	No data	K. grimontii
GCA_000733495.1	5	6	19	10	46	5	*	*	–	Oryza sativa	No data	K. grimontii
GCA_001052235.1	21	6	14	10	62	7	9	186	–	Human	No data	K. grimontii
GCA_001052825.1	21	6	19	10	46	7	9	*	–	Human	No data	K. grimontii
GCA_001053665.1	21	6	19	10	46	7	9	*	–	Human	No data	K. grimontii
GCA_001054995.1	21	6	14	10	46	11	6	*	–	Human	No data	K. grimontii
GCA_001057685.1	13	23	38	39	69	25	22	*	–	Human	No data	K. grimontii
GCA_001060405.1	21	6	19	10	46	7	9	*	–	Human	No data	K. grimontii
GCA_001065705.1	13	23	38	39	69	25	*	*	–	Human	No data	K. grimontii
GCA_001065765.1	5	6	18	10	46	8	31	*	–	Human	No data	K. grimontii
GCA_001066775.1	5	6	18	10	46	8	31	*	–	Human	No data	K. grimontii
GCA_001070955.1	21	6	14	10	46	11	6	*	–	Human	No data	K. grimontii
GCA_001072735.1	21	6	14	10	46	11	6	*	–	Human	No data	K. grimontii
GCA_001072835.1	21	6	14	10	46	11	6	*	–	Human	No data	K. grimontii
GCA_001076805.1	21	6	14	10	46	11	6	*	–	Human	No data	K. grimontii
GCA_001548355.1	6	6	26	10	46	24	33	*	–	No data	No data	K. grimontii
GCA_001633115.1	4	6	11	10	46	27	9	104	–	No data	2-3 butanediol fermentation	K. grimontii
GCA_002080105.1	*	6	14	11	46	5	9	*	–	No data	Mine	K. grimontii
GCA_002186735.1	17	32	29	44	*	25	*	*	–	Human	Blood	K. grimontii
GCA_002856195.1	4	6	19	10	70	7	31	*	–	Cow	Milk	K. grimontii
GCA_900083595.1	21	6	14	10	62	7	9	*	–	Human	Blood	K. grimontii
GCA_900083605.1	4	6	19	10	46	24	31	*	–	Human	Blood	K. grimontii
GCA_900200035.1	4	6	14	11	46	11	9	*	–	Human	No data	K. grimontii
GCA_000240325.1	3	5	7	8	11	12	5	28	–	No data	No data	K. michiganensis
GCA_000247835.1	3	4	15	8	18	6	11	29	–	Human	No data	K. michiganensis
GCA_000276705.2	3	5	7	13	17	4	5	27	–	Human	No data	K. michiganensis
GCA_000567705.1	3	8	43	7	20	33	23	143	–	No data	Urine	K. michiganensis
GCA_000567805.1	3	4	15	8	18	6	11	29	–	No data	Urine	K. michiganensis
GCA_000632415.1	3	5	*	8	11	6	5	*	–	Giant panda	Fecal	K. michiganensis
GCA_000633235.1	8	8	16	21	20	19	12	*	–	No data	No data	K. michiganensis
GCA_000714655.1	3	5	21	13	74	6	12	202	–	Human	perirectal swab	K. michiganensis
GCA_000724525.1	3	5	21	20	24	6	30	108	–	No data	Soil	K. michiganensis
GCA_000735215.1	3	5	21	*	24	4	12	*	–	No data	Dental Plaque	K. michiganensis
GCA_000783895.2	3	5	7	*	20	6	5	*	–	Human	No data	K. michiganensis
GCA_001006545.1	3	8	28	29	*	19	*	*	–	Chilli	No data	K. michiganensis
GCA_001022195.1	3	8	22	9	20	33	23	*	–	Human	Perirectal	K. michiganensis
GCA_001028875.1	3	5	21	13	74	6	12	202	–	Human	liquid hand soap	K. michiganensis
GCA_001028885.1	3	5	21	13	74	6	12	202	–	Human	liquid hand soap	K. michiganensis
GCA_001030755.1	3	8	43	7	20	33	23	143	–	Human	No data	K. michiganensis
GCA_001038305.1	12	8	22	21	40	*	27	*	–	Human	Urine	K. michiganensis
GCA_001051455.1	3	8	28	29	*	19	*	*	–	Chilli	No data	K. michiganensis
GCA_001052035.1	*	8	*	29	*	19	30	*	–	Human	No data	K. michiganensis
GCA_001052045.1	*	8	*	29	*	19	30	*	–	Human	No data	K. michiganensis
GCA_001052525.1	3	4	30	8	39	26	35	83	–	Human	No data	K. michiganensis
GCA_001052785.1	*	8	*	29	*	19	30	*	–	Human	No data	K. michiganensis
GCA_001053845.1	*	8	*	29	*	19	30	*	–	Human	No data	K. michiganensis
GCA_001053875.1	3	8	24	42	*	6	41	*	–	Human	No data	K. michiganensis
GCA_001054755.1	12	8	17	9	*	32	*	*	–	Human	No data	K. michiganensis
GCA_001056405.1	12	8	17	9	*	32	*	*	–	Human	No data	K. michiganensis
GCA_001056445.1	3	9	8	9	20	15	8	41	–	Human	No data	K. michiganensis
GCA_001056765.1	3	4	15	8	18	6	37	92	–	Human	No data	K. michiganensis
GCA_001066805.1	3	5	7	8	11	6	5	11	–	Human	No data	K. michiganensis
GCA_001077175.1	3	5	7	8	11	6	5	11	–	Human	No data	K. michiganensis
GCA_001317245.2	3	8	17	42	40	6	23	170	–	Human	No data	K. michiganensis
GCA_001583485.1	*	14	22	21	25	17	21	*	–	Human	No data	K. michiganensis
GCA_001938605.1	3	8	22	9	20	33	23	*	–	Human	Abdominal	K. michiganensis
GCA_001945455.1	3	8	8	7	10	6	7	50	–	Human	Blood	K. michiganensis
GCA_001970835.1	3	5	21	20	24	6	20	144	–	Human	Perirectal	K. michiganensis
GCA_002072655.1	3	8	22	42	20	33	23	180	–	No data	No data	K. michiganensis
GCA_002111445.1	3	5	*	13	24	6	5	*	–	No data	No data	K. michiganensis
GCA_002119875.1	3	8	8	7	10	6	*	*	–	No data	Soil	K. michiganensis
GCA_002152315.1	3	8	43	7	20	33	23	143	–	No data	No data	K. michiganensis
GCA_002152325.1	3	*	15	22	*	6	4	*	–	Human	No data	K. michiganensis
GCA_002192755.1	3	5	21	13	24	6	*	*	–	No data	River sedimen	K. michiganensis
GCA_002216835.1	3	5	7	13	17	4	5	27	–	Human	Fecal	K. michiganensis
GCA_002265195.1	3	5	7	13	17	4	5	27	–	Human	Blood	K. michiganensis
GCA_002290285.1	3	5	7	13	17	4	5	27	–	Human	No data	K. michiganensis
GCA_002852935.1	3	8	8	7	10	6	7	50	–	Human	No data	K. michiganensis
GCA_002853055.1	3	4	15	8	18	6	37	92	–	Human	No data	K. michiganensis
GCA_002856965.1	3	5	7	13	17	4	5	27	–	Cow	Milk	K. michiganensis
GCA_002887165.1	3	8	8	7	10	6	7	50	–	Human	No data	K. michiganensis
GCA_002887605.1	12	9	17	9	20	*	29	*	–	Human	No data	K. michiganensis
GCA_002906395.1	3	5	21	13	74	6	12	202	–	No data	Waste water	K. michiganensis
GCA_002906415.1	3	8	43	7	20	33	23	143	–	No data	Waste water	K. michiganensis
GCA_002906435.1	3	5	21	13	24	6	19	85	–	No data	Waste water	K. michiganensis
GCA_002918635.1	3	5	21	13	74	6	12	202	–	No data	Waste water	K. michiganensis
GCA_002918655.1	3	5	21	13	24	6	19	85	–	Human	No data	K. michiganensis
GCA_002918665.1	3	8	17	21	40	17	29	84	–	No data	Waste water	K. michiganensis
GCA_002918695.1	3	5	21	13	24	6	19	85	–	No data	Waste water	K. michiganensis
GCA_002919605.1	3	5	21	13	74	6	12	202	–	No data	Waste water	K. michiganensis
GCA_002919625.1	3	5	21	13	24	6	19	85	–	No data	Waste water	K. michiganensis
GCA_002925905.1	3	8	17	21	40	17	29	84	–	No data	Tooth brush	K. michiganensis
GCA_002947505.1	3	5	44	13	24	6	50	146	–	No data	No data	K. michiganensis
GCA_003011775.1	3	8	20	7	3	14	18	40	–	No data	Activated sludge	K. michiganensis
GCA_003074075.1	8	8	16	21	20	19	12	52	–	No data	No data	K. michiganensis
GCA_900083565.1	3	8	24	33	20	6	25	*	–	Human	Blood	K. michiganensis
GCA_900083575.1	3	8	20	7	23	14	*	*	–	Human	Blood	K. michiganensis
GCA_900083635.1	3	5	21	13	24	6	19	85	–	Human	Blood	K. michiganensis
GCA_900083695.1	3	4	15	8	18	6	37	92	–	Human	Blood	K. michiganensis
GCA_900083805.1	3	5	7	8	11	6	5	11	–	Human	Blood	K. michiganensis
GCA_900083825.1	3	8	32	21	*	6	47	*	–	Human	Blood	K. michiganensis
GCA_900083835.1	3	5	7	8	11	6	5	11	–	Human	Blood	K. michiganensis
GCA_900083885.1	3	8	8	7	10	6	7	50	–	Human	Blood	K. michiganensis
GCA_900083915.1	3	8	8	7	10	6	7	50	–	Human	Blood	K. michiganensis
GCA_900084035.1	3	8	24	33	20	6	23	88	–	Human	Blood	K. michiganensis
GCA_900407165.1	3	4	42	4	43	6	4	*	–	Human	Wound swab	K. michiganensis
GCA_900407255.1	3	*	*	*	20	17	38	*	–	Human	Wound swab	K. michiganensis
GCA_000492815.1	1	2	2	2	1	2	1	2	2	No data	Respiratory	K. oxytoca
GCA_001078255.1	1	2	2	2	1	2	1	2	2	No data	No data	K. oxytoca
GCA_900083585.1	1	2	2	2	1	2	1	2	2	Human	Blood	K. oxytoca
GCA_900083615.1	1	2	2	2	1	2	1	2	2	Human	Blood	K. oxytoca
GCA_900083655.1	1	2	2	2	1	2	1	2	2	Human	Blood	K. oxytoca
GCA_900083705.1	1	2	2	2	1	2	1	2	2	Human	Blood	K. oxytoca
GCA_900083725.1	1	2	2	2	1	2	1	2	2	Human	Blood	K. oxytoca
GCA_900083765.1	1	2	2	2	1	2	1	2	2	Human	Blood	K. oxytoca
GCA_900083785.1	1	2	2	2	1	2	1	2	2	Human	Blood	K. oxytoca
GCA_900083815.1	1	2	2	2	1	2	1	2	2	Human	Blood	K. oxytoca
GCA_900083855.1	1	2	2	2	1	2	1	2	2	Human	Blood	K. oxytoca
GCA_900083965.1	1	2	2	2	1	2	1	2	2	Human	Blood	K. oxytoca
GCA_900083985.1	1	2	2	2	1	2	1	2	2	Human	Blood	K. oxytoca
GCA_900083995.1	1	2	2	2	1	2	1	2	2	Human	Blood	K. oxytoca
GCA_900084015.1	1	2	2	2	1	2	1	2	2	Human	Blood	K. oxytoca
GCA_000492955.1	1	2	2	3	2	1	2	18	2	No data	Tissue	K. oxytoca
GCA_000527235.1	1	2	2	3	2	1	2	18	2	No data	No data	K. oxytoca
GCA_000607265.1	1	2	2	1	16	1	2	19	2	Mouse	Intestinal mucosa tissue	K. oxytoca
GCA_001053715.1	1	2	2	1	16	1	2	19	2	Human	No data	K. oxytoca
GCA_000247855.1	1	2	2	14	19	9	2	30	–	Human	Blood	K. oxytoca
GCA_000527215.1	1	2	2	14	19	9	2	30	–	No data	No data	K. oxytoca
GCA_002588345.1	2	2	2	17	2	1	2	34	–	Human	No data	K. oxytoca
GCA_000252915.3	1	7	2	15	21	1	14	36	–	Human	Peri-anal swab culture	K. oxytoca
GCA_900083875.1	1	7	2	15	21	1	14	36	–	Human	Blood	K. oxytoca
GCA_900083905.1	1	7	2	15	21	1	14	36	–	Human	Blood	K. oxytoca
GCA_900083945.1	1	7	2	15	21	1	14	36	–	Human	Blood	K. oxytoca
GCA_900084025.1	1	7	2	15	21	1	14	36	–	Human	Blood	K. oxytoca
GCA_000269585.1	1	7	2	14	19	9	2	53	–	Human	Blood	K. oxytoca
GCA_001078235.1	1	7	2	14	19	9	2	53	–	Human	Blood	K. oxytoca
GCA_001057405.1	1	2	2	1	4	1	2	58	–	Human	No data	K. oxytoca
GCA_001063775.1	1	2	2	1	4	1	2	58	–	Human	No data	K. oxytoca
GCA_001065715.1	1	2	2	1	4	1	2	58	–	Human	No data	K. oxytoca
GCA_900084045.1	1	2	2	1	4	1	2	58	–	Human	Blood	K. oxytoca
GCA_900083625.1	1	7	2	1	4	1	2	141	–	Human	Blood	K. oxytoca
GCA_001594375.1	1	3	2	34	16	34	1	145	–	Human	No data	K. oxytoca
GCA_002265085.1	1	3	2	34	16	34	1	145	–	Human	Blood	K. oxytoca
GCA_002853195.1	1	3	2	34	16	34	1	145	–	Human	No data	K. oxytoca
GCA_002853215.1	1	3	2	34	16	34	1	145	–	Human	No data	K. oxytoca
GCA_900083975.1	1	2	1	1	1	1	1	153	–	Human	Blood	K. oxytoca
GCA_001078175.1	1	7	2	1	65	1	2	176	–	No data	No data	K. oxytoca
GCA_900083645.1	1	7	2	1	65	1	2	176	–	Human	Blood	K. oxytoca
GCA_900083715.1	1	7	2	1	65	1	2	176	–	Human	Blood	K. oxytoca
GCA_900083735.1	1	7	2	1	65	1	2	176	–	Human	Blood	K. oxytoca
GCA_900083745.1	1	7	2	1	65	1	2	176	–	Human	Blood	K. oxytoca
GCA_900083795.1	1	7	2	1	65	1	2	176	–	Human	Blood	K. oxytoca
GCA_000507385.1	2	2	2	3	19	2	2	199	–	No data	No data	K. oxytoca
GCA_001022115.1	2	2	2	3	19	2	2	199	–	Human	UrineNo datagenitourinary	K. oxytoca
GCA_001022295.1	2	2	2	3	19	2	2	199	–	Human	Perirectal	K. oxytoca
GCA_001030705.1	2	2	2	3	19	2	2	199	–	Human	No data	K. oxytoca
GCA_001054575.1	2	2	2	3	19	2	2	199	–	Human	No data	K. oxytoca
GCA_001054935.1	2	2	2	3	19	2	2	199	–	Human	No data	K. oxytoca
GCA_001055635.1	2	2	2	3	19	2	2	199	–	Human	No data	K. oxytoca
GCA_001598695.1	2	2	2	3	19	2	2	199	–	No data	No data	K. oxytoca
GCA_001870185.1	2	2	2	3	19	2	2	199	–	Human	Blood	K. oxytoca
GCA_001030775.1	1	3	2	14	4	1	2	*	–	Human	No data	K. oxytoca
GCA_001078195.1	2	7	2	15	2	1	1	*	–	No data	No data	K. oxytoca
GCA_002508265.1	1	2	2	1	*	1	2	*	–	Human	Blood	K. oxytoca
GCA_002984395.1	*	*	2	14	34	*	*	*	–	Human	Urine catheter	K. oxytoca
GCA_003073975.1	1	3	13	24	*	10	10	*	–	No data	No data	K. oxytoca
GCA_900083675.1	*	18	2	17	30	1	2	*	–	Human	Blood	K. oxytoca
GCA_900083865.1	*	18	2	17	30	1	2	*	–	Human	Blood	K. oxytoca
GCA_900083895.1	*	18	2	17	30	1	2	*	–	Human	Blood	K. oxytoca
GCA_900083955.1	1	2	2	*	*	1	2	*	–	Human	Blood	K. oxytoca
GCA_900407115.1	1	2	2	1	2	9	2	*	–	Human	Wound swab	K. oxytoca

## Sheet: Supplementary_Table_5
Supplementary Table 5. Average nucleotide identity (%) values obtained for the 167 genomes used in the pangenome analysis
		Kg	Kg	Kg	Kg	Kg	Kg	Kg	Kg	Kg	Kg	Kg	Kg	Kg	Kg	Kg	Kg	Kg	Kg	Kg	Kg	Kg	Kg	Kg	Kg	Kg	Kg	Kg	Km	Km	Km	Km	Km	Km	Km	Km	Km	Km	Km	Km	Km	Km	Km	Km	Km	Km	Km	Km	Km
		#80	#83	#99	GCA_000247915	GCA_000427015	GCA_000733495	GCA_001052235	GCA_001052825	GCA_001053665	GCA_001054995	GCA_001057685	GCA_001060405	GCA_001065705	GCA_001065765	GCA_001066775	GCA_001070955	GCA_001072735	GCA_001072835	GCA_001076805	GCA_001548355	GCA_001633115	GCA_002080105	GCA_002186735	GCA_002856195	GCA_900083595	GCA_900083605	GCA_900200035	#108	#88	GCA_000240325	GCA_000247835	GCA_000276705	GCA_000567705	GCA_000567805	GCA_000632415	GCA_000633235	GCA_000714655	GCA_000724525	GCA_000735215	GCA_000783895	GCA_001006545	GCA_001022195	GCA_001028875	GCA_001028885	GCA_001030755	GCA_001038305	GCA_001051455	GCA_001052035
#80	Kg	100	99.2489	99.1536	96.0363	99.5063	99.4804	99.0683	99.2902	99.2267	99.0934	96.0139	99.1544	95.9521	99.2456	99.3615	98.9537	99.0943	98.9389	99.0996	99.2814	99.3302	99.1106	95.9415	99.0773	99.1052	99.2559	99.1839	93.9785	94.0344	93.9689	94.0931	93.8292	93.7586	93.976	93.8732	93.9346	93.868	93.8157	93.8665	93.8755	93.8969	93.7379	93.8997	93.9185	93.7365	93.7966	93.9016	93.784
#83	Kg	99.2267	100	99.2981	95.9099	99.3631	99.3603	99.0078	99.2264	99.1682	99.055	95.9133	99.0717	95.9224	99.2728	99.3257	98.9322	99.0254	98.9064	99.0331	99.1933	99.3543	99.0926	95.837	99.0782	99.0583	99.7519	99.2347	93.8087	94.0113	93.8821	94.026	93.7959	93.8483	94.0918	93.8587	93.8425	93.8042	93.8136	93.8251	93.7959	93.805	93.746	93.7889	93.7479	93.8149	93.754	93.8167	93.686
#99	Kg	99.1512	99.315	100	96.1357	99.3628	99.3589	99.1723	99.1318	99.1764	99.1063	96.0383	99.0782	95.9823	99.2773	99.33	98.9709	99.0868	98.9665	99.0758	99.2083	99.3367	99.0593	96.0078	99.0976	99.2917	99.2878	99.1668	93.961	93.9476	93.9996	94.0888	93.7929	93.7858	94.0433	93.9668	93.9063	93.9722	94.0458	93.9481	93.8585	93.8966	93.8353	93.8171	93.8287	93.7313	93.9114	93.9364	93.8779
GCA_000247915	Kg	96.0051	95.9343	96.0521	100	96.0246	96.0363	95.9119	95.9307	95.9651	95.9566	99.4415	95.8296	99.3958	96.0531	96.0533	95.8971	95.967	95.8957	95.9802	95.8734	96.0308	95.8394	99.4761	95.8916	95.9568	95.9513	96.0011	93.9563	93.9813	94.0579	94.4871	93.9789	94.0056	94.4062	94.083	93.9954	93.9333	93.9466	94.0528	94.0031	94.0437	94.032	93.9957	93.9789	93.9866	94.1079	94.0009	93.9641
GCA_000427015	Kg	99.5166	99.3888	99.3449	96.0577	100	99.9957	99.2462	99.2799	99.2665	99.3193	96.0322	99.1742	95.9619	99.2724	99.3102	99.1429	99.3228	99.203	99.3339	99.3353	99.3066	99.2845	96.044	99.1971	99.3042	99.3523	99.3345	93.9568	93.9256	93.972	94.0788	93.8803	93.8457	94.0878	93.956	93.9252	93.9277	93.9974	94.0005	93.9192	93.8487	93.8539	93.9195	93.9063	93.8632	93.9661	93.8538	93.8519
GCA_000733495	Kg	99.4775	99.3814	99.3364	96.0531	99.9837	100	99.2739	99.286	99.2578	99.3428	95.981	99.2033	95.9994	99.2737	99.3117	99.2214	99.2963	99.2227	99.3435	99.3477	99.3335	99.2843	96.0514	99.22	99.3326	99.362	99.3508	94.0165	93.9637	94.0061	94.1091	93.9451	93.9005	94.1368	93.9927	93.979	93.9161	94.0173	93.9717	93.9088	93.853	93.8969	93.8668	93.8496	93.8497	93.9386	93.8553	93.9274
GCA_001052235	Kg	99.0473	99.012	99.187	95.9771	99.2802	99.3016	100	99.3597	99.3882	99.3204	95.9055	99.2797	95.8978	99.1985	99.3139	99.1664	99.2901	99.1647	99.3027	98.9503	99.3693	98.9713	95.9107	98.9608	99.4467	99.0593	99.1266	93.9409	93.7962	93.9279	94.0657	93.8287	93.8351	94.0308	93.9	93.8287	94.0425	93.8788	93.8937	93.8959	93.8678	93.7413	93.8208	93.8177	93.7486	93.7654	93.8749	93.8651
GCA_001052825	Kg	99.2944	99.2233	99.1764	95.9274	99.2877	99.2695	99.4017	100	99.9319	99.2473	95.9765	99.8283	95.9408	99.1383	99.2268	99.1181	99.2408	99.1216	99.2372	99.1113	99.2928	99.0685	95.954	99.0706	99.4585	99.1798	99.0884	94.0388	94.009	94.021	94.0372	93.878	93.839	93.9865	93.931	93.85	93.7938	93.924	93.9392	93.9427	93.8997	93.767	93.7392	93.7373	93.747	93.8993	93.9008	93.9051
GCA_001053665	Kg	99.3337	99.2654	99.2037	95.9487	99.2952	99.2826	99.3825	99.9906	100	99.3144	95.9753	99.8791	95.9013	99.2251	99.2392	99.1848	99.2915	99.1395	99.2945	99.1578	99.2832	99.0957	95.9473	99.0338	99.451	99.1634	99.1683	94.0033	93.9634	93.9801	94.0544	93.8418	93.855	93.9592	93.9035	93.8526	93.7949	93.9283	93.9391	93.842	93.8327	93.7333	93.7575	93.768	93.7818	93.8483	93.817	93.9267
GCA_001054995	Kg	99.0067	99.1107	99.1311	95.9376	99.3277	99.3245	99.2882	99.2546	99.1969	100	96.0082	99.1435	95.9814	99.2309	99.319	99.8789	99.9631	99.8303	99.9889	99.0583	99.4484	99.0896	95.9494	98.9989	99.2704	99.1246	99.2046	94.0145	93.8038	93.9603	94.0558	93.8869	93.851	94.042	93.8992	93.9356	93.9268	93.9079	93.9216	93.9147	93.939	93.8018	93.8525	93.8423	93.7879	93.8991	93.9558	93.8698
GCA_001057685	Kg	96.0843	95.9814	96.0717	99.5267	96.087	96.0293	95.9823	96.0038	96.0269	96.0818	100	95.9205	99.8519	96.0506	95.9987	95.9676	96.0406	95.8996	96.0275	95.9561	96.0258	95.9229	99.5523	95.7955	95.9894	96.0012	95.9598	94.0533	93.978	94.0493	94.4982	94.0029	93.9995	94.4568	94.1202	93.9627	93.9192	93.9824	94.0506	93.9889	93.9592	94.0056	93.9565	93.9565	94.0139	93.9657	93.9476	94.0398
GCA_001060405	Kg	99.3041	99.2462	99.2181	96.0108	99.2658	99.2486	99.3939	99.9841	99.9751	99.2686	95.9559	100	95.948	99.1685	99.2213	99.0944	99.2501	99.0403	99.2849	99.1438	99.2792	99.0414	95.9987	99.0456	99.472	99.2316	99.1871	94.0626	94.0087	93.9747	93.992	93.8583	93.7985	93.9007	93.9093	93.8918	93.8326	93.8903	93.9484	93.8503	93.8006	93.7415	93.8217	93.8019	93.7855	93.8718	93.8106	93.8964
GCA_001065705	Kg	96.0335	95.9795	96.0363	99.5195	96.0644	96.0584	96.0053	95.9762	96.0269	96.045	99.9337	95.8656	100	96.0223	95.9888	95.9163	95.9849	95.9036	96.0117	95.9382	95.9529	95.95	99.5378	95.7509	96.0072	95.9981	95.9555	94.0136	93.9824	93.9692	94.4422	93.9432	93.9888	94.3918	93.9646	93.9529	93.8721	93.8982	93.935	93.9384	93.8841	93.9646	93.8736	93.8542	93.9714	93.96	93.856	93.9306
GCA_001065765	Kg	99.3199	99.3605	99.4097	96.084	99.3717	99.3687	99.2496	99.1379	99.2442	99.3135	96.0438	99.107	95.9974	100	99.95	99.1568	99.2793	99.1506	99.3133	99.2745	99.3096	99.2595	96.03	99.1171	99.2371	99.3487	98.9063	93.9655	93.9979	93.9792	94.0916	93.7171	93.8524	94.0306	93.9918	93.9032	93.8855	94.0538	94.0982	93.8817	93.8339	93.8081	93.9149	93.8994	93.8383	93.8987	93.8202	93.9503
GCA_001066775	Kg	99.3923	99.3324	99.3731	96.1108	99.3741	99.3956	99.33	99.2401	99.2052	99.3221	96.0169	99.1167	95.9081	99.9426	100	99.1971	99.3199	99.151	99.3049	99.3107	99.3174	99.2753	96.089	99.2156	99.282	99.3614	99.311	93.9623	93.9757	93.9896	94.1012	93.9399	93.851	94.0324	93.9929	93.8987	93.9212	93.9901	93.9936	93.938	93.7944	93.8666	93.9482	93.9588	93.795	93.9756	93.8234	94.0011
GCA_001070955	Kg	98.9931	99.111	99.1372	95.9818	99.3205	99.2902	99.32	99.2502	99.2043	99.9859	96.0316	99.063	95.8714	99.2386	99.307	100	99.9703	99.776	99.9939	99.0746	99.4535	99.1047	96.0088	98.9135	99.2102	99.1613	99.1673	94.0082	93.9418	94.0133	94.0662	93.8939	93.93	94.1213	93.9646	93.9764	94.03	93.959	93.9672	93.9879	93.9692	93.8419	93.8572	93.8426	93.908	93.9503	93.9722	93.8782
GCA_001072735	Kg	99.0022	99.0613	99.2035	95.9663	99.3449	99.2953	99.2733	99.2399	99.2486	99.9666	95.97	99.1392	95.8913	99.2544	99.3146	99.8465	100	99.8343	99.9852	99.1596	99.443	99.0996	95.9798	98.9682	99.2621	99.1434	99.1434	93.9726	93.8266	93.9528	94.0726	93.8713	93.908	94.0735	93.909	93.9219	93.9452	93.9312	93.8966	93.9743	93.9341	93.7792	93.8044	93.8133	93.8485	93.8645	93.9222	93.8407
GCA_001072835	Kg	98.9616	99.0724	99.1027	95.9881	99.347	99.3133	99.2213	99.1669	99.1622	99.9479	96.0122	99.0285	95.8697	99.165	99.231	99.7906	99.9557	100	99.9782	99.05	99.4707	99.0171	95.9817	98.8657	99.2387	99.1239	99.1317	94.0504	93.9295	94.0842	94.1529	93.9708	93.9549	94.1301	94.0219	94.047	94.0805	94.0227	94.0005	94.0057	94.0374	93.8664	93.9064	93.9123	93.8814	93.9649	94.048	93.9179
GCA_001076805	Kg	99.0366	99.0768	99.137	95.9344	99.3464	99.3151	99.2901	99.2486	99.2044	99.9498	96.0259	99.0931	95.9494	99.2255	99.3255	99.8276	99.9364	99.8493	100	99.0696	99.4805	99.0939	95.9294	98.9694	99.1998	99.1234	99.1637	93.9924	93.8534	93.9956	94.0394	93.8657	93.8296	94.0096	93.9501	93.9454	93.9887	93.9157	93.9046	93.9734	93.9435	93.7749	93.7933	93.7944	93.7918	93.9023	93.9585	93.8325
GCA_001548355	Kg	99.2753	99.1057	99.1833	95.8683	99.3592	99.3577	98.9187	99.1481	99.0953	99.0507	95.9142	98.988	95.8208	99.1494	99.2498	98.9471	99.0501	98.8987	99.1203	100	99.2691	99.1052	95.807	99.0144	98.9181	99.1939	99.048	93.8536	93.8297	93.977	94.0808	93.8423	93.7542	94.063	94.0017	93.8874	93.9304	93.8435	93.8657	93.9625	93.8222	93.7517	93.8038	93.7968	93.7251	93.8448	93.7775	93.822
GCA_001633115	Kg	99.3328	99.3608	99.3583	96.0581	99.3018	99.2859	99.3117	99.2861	99.2498	99.4459	95.969	99.1163	95.9076	99.2536	99.2734	99.3254	99.4671	99.348	99.4816	99.3025	100	99.2584	95.9963	99.1151	99.3266	99.3025	99.3968	93.8895	93.9128	94.0073	94.104	93.9487	93.84	94.039	94.0185	93.9453	93.9191	93.9648	93.9434	93.9372	93.8736	93.8319	93.9177	93.905	93.8389	93.8909	93.8649	93.9031
GCA_002080105	Kg	99.0857	99.0778	99.0451	95.9076	99.2402	99.1923	98.827	98.988	98.9969	99.0872	95.9596	98.8299	95.8463	99.1493	99.2299	98.9887	99.0732	98.943	99.0569	99.1189	99.2515	100	95.809	98.9333	98.9554	99.1128	99.1067	93.7884	93.7385	93.8568	94.0159	93.7619	93.7133	93.9732	93.8458	93.7461	93.8387	93.7287	93.7756	93.6779	93.7583	93.6001	93.7911	93.8325	93.6283	93.6753	93.7681	93.714
GCA_002186735	Kg	95.8461	95.8423	95.9702	99.4872	96.0251	95.974	95.8262	95.9436	95.9645	95.9222	99.4474	95.8989	99.3565	95.9362	95.9559	95.8391	95.9327	95.7644	95.9576	95.7337	95.9338	95.7741	100	95.6984	95.8439	95.9023	95.8097	94.029	93.9235	94.0855	94.4752	93.911	93.9796	94.4436	94.0473	93.9904	93.955	93.9649	94.0614	94.0058	93.9777	93.8799	93.8674	93.8896	93.9517	94.2402	94.0143	94.0033
GCA_002856195	Kg	99.1632	99.3096	99.263	95.955	99.3385	99.3619	99.0978	99.2052	99.1828	99.1357	95.8874	99.0059	95.8187	99.2885	99.2949	98.9698	99.0952	98.9514	99.1613	99.2041	99.2558	99.1154	95.8847	100	99.0717	99.3519	99.1678	93.9271	93.7697	93.9624	94.1386	93.8609	93.8199	93.9538	93.9516	93.895	93.8389	93.9234	93.8923	93.8175	93.8581	93.9339	93.7439	93.7517	93.8792	93.7881	93.8543	93.7465
GCA_900083595	Kg	99.0645	99.0441	99.3299	95.9669	99.3303	99.3191	99.3577	99.3937	99.4083	99.2387	95.8997	99.2846	95.857	99.1997	99.3009	99.1136	99.2441	99.0884	99.2435	98.8748	99.3465	98.9969	95.8613	98.8381	100	99.0201	99.2287	93.91	93.9694	93.9257	94.0798	93.8431	93.7873	93.9456	93.9429	93.8599	93.9038	93.9086	93.9464	93.9223	93.923	93.8263	93.7433	93.763	93.7385	93.7113	93.9091	93.7767
GCA_900083605	Kg	99.2271	99.7391	99.2571	95.9164	99.3956	99.3846	98.9851	99.1376	99.1661	99.1435	95.9094	99.0297	95.8652	99.29	99.3222	99.042	99.1383	99.0419	99.1242	99.1716	99.2933	99.1556	95.9248	99.1917	99.0828	100	99.3105	93.7926	93.886	93.8967	94.0382	93.7674	93.7279	94.073	93.9177	93.8387	93.8828	93.8165	93.8094	93.8249	93.85	93.7027	93.8718	93.8416	93.6915	93.752	93.8371	93.8073
GCA_900200035	Kg	99.1823	99.2548	99.1783	96.0179	99.351	99.3726	99.1414	99.1866	99.1798	99.2618	95.9898	99.044	95.8716	98.7758	99.2648	99.1122	99.2341	99.0843	99.2694	99.0681	99.3854	99.1127	95.8312	98.9783	99.2158	99.3259	100	93.851	93.9043	93.9242	94.1255	93.7206	93.9532	94.1009	93.925	93.8915	93.8815	93.9536	93.6529	93.7588	93.8847	93.7904	93.9009	93.8957	93.853	93.7628	93.8576	93.7934
#108	Km	93.9479	93.8616	93.8842	93.972	93.9408	93.9332	93.9064	93.9931	93.9453	93.8894	94.0113	93.9169	93.88	93.853	93.9681	93.9283	93.9193	93.88	93.8981	93.8021	93.8967	93.847	93.982	93.8456	93.9564	93.7869	93.8362	100	99.0113	98.6646	97.6315	98.5499	98.8063	97.5584	98.6667	99.0499	98.5296	98.5664	98.6082	98.5524	98.8072	98.7668	98.5231	98.5403	98.7752	98.9353	98.8338	98.7643
#88	Km	94.0096	94.0493	93.9219	94.0003	93.9693	93.9381	93.8229	93.9569	93.9325	93.8666	93.9484	93.8938	93.8447	93.9048	93.9135	93.8066	93.854	93.9038	93.8617	93.7806	93.9395	93.8787	93.9786	93.6814	94.0326	93.9743	93.8551	99.0659	100	98.7619	97.6146	98.4649	98.6823	97.6039	98.6643	99.1319	98.5698	98.5562	98.5456	98.4157	98.8423	98.5977	98.601	98.5664	98.6888	98.9117	98.8606	98.6684
GCA_000240325	Km	93.9833	93.8998	93.9507	94.1039	94.0358	94.0533	93.9007	93.9331	93.9098	93.9597	94.0279	93.871	93.8751	93.9278	93.9154	93.9758	93.9795	93.9544	93.983	94.0501	94.025	93.9043	94.0799	93.849	94.0019	93.8486	93.9663	98.6676	98.6427	100	97.6758	99.2862	98.6172	97.609	99.8989	98.694	99.1871	99.255	99.2951	99.5847	98.6806	98.581	99.2145	99.2166	98.6641	98.6769	98.675	98.7244
GCA_000247835	Km	94.1201	94.0501	94.0342	94.4887	94.1134	94.1335	94.0973	94.0313	94.0029	94.0726	94.4196	93.8846	94.327	94.0457	94.0616	94.0339	94.0437	94.0806	94.0435	94.1056	94.0908	94.0338	94.4267	93.9995	94.0541	94.0289	94.0969	97.6305	97.6265	97.6835	100	97.5325	97.592	99.7747	97.6712	97.721	97.513	97.5291	97.6076	97.5808	97.6488	97.5166	97.5049	97.4753	97.6044	97.6582	97.6483	97.6
GCA_000276705	Km	93.7652	93.8102	93.7673	93.9455	93.8528	93.8793	93.7394	93.8442	93.7864	93.7734	93.8857	93.752	93.8435	93.5557	93.826	93.7135	93.8092	93.7269	93.7957	93.7694	93.8379	93.7702	93.9362	93.6978	93.8304	93.7662	93.6639	98.4705	98.3485	99.2427	97.55	100	98.3364	97.4103	99.192	98.6611	98.9337	99.0223	98.8224	98.8282	98.6318	98.3193	98.8916	98.902	98.3384	98.3839	98.6307	98.5093
GCA_000567705	Km	93.7403	93.8079	93.6691	93.9741	93.8373	93.8631	93.7875	93.7633	93.712	93.8205	93.9663	93.65	93.8679	93.7541	93.796	93.799	93.8568	93.8234	93.8726	93.6893	93.8174	93.6901	93.9642	93.6834	93.8375	93.7575	93.884	98.8283	98.6921	98.6526	97.5861	98.358	99.9968	97.6229	98.6506	98.8263	98.357	98.4752	98.5703	98.3662	98.5837	98.9277	98.3105	98.3049	99.9682	98.7315	98.5939	98.3553
GCA_000567805	Km	93.9502	94.031	93.9895	94.4842	94.0117	94.0333	93.9953	93.9569	93.9463	93.9745	94.3762	93.8475	94.2736	93.9646	94.0204	94.0063	94.0284	93.97	94.0065	94.0817	94.0834	93.9772	94.3963	93.7265	94.0153	94.0588	94.0728	97.5998	97.5878	97.6021	99.7746	97.427	97.6576	100	97.6922	97.7232	97.4587	97.411	97.556	97.4606	97.6408	97.4067	97.434	97.4349	97.6251	97.5369	97.6225	97.4457
GCA_000632415	Km	93.851	93.876	93.916	94.1597	93.9973	94.034	93.8932	93.9135	93.9224	93.929	94.0032	93.7967	93.9435	93.9829	93.9371	93.9447	93.9432	93.9162	93.936	93.9807	94.0269	93.8919	94.0728	93.8335	93.9791	93.8707	93.9543	98.644	98.7009	99.8955	97.6703	99.2682	98.6228	97.6071	100	98.7145	99.172	99.267	99.2497	99.513	98.6983	98.5946	99.2061	99.1964	98.6397	98.6537	98.7184	98.7315
GCA_000633235	Km	93.8931	93.8392	93.8642	94.08	93.9226	93.9005	93.888	93.9354	93.889	93.9354	93.9379	93.7553	93.8332	93.8677	93.9017	93.8886	93.9325	93.9073	93.9339	93.8869	93.8909	93.8629	94.0257	93.7276	93.9207	93.8617	93.924	99.0717	99.1322	98.6785	97.661	98.6961	98.8409	97.6441	98.6521	100	98.6179	98.6435	98.6467	98.6058	98.8799	98.833	98.6779	98.6946	98.8567	99.1443	98.8847	98.8855
GCA_000714655	Km	93.8753	93.809	93.9356	93.9949	93.7957	93.8448	93.9539	93.8271	93.7227	93.9267	93.8853	93.7134	93.7485	93.7607	93.86	93.9332	93.8789	93.9551	93.9426	93.8629	93.8866	93.8042	93.9561	93.6704	93.9514	93.8121	93.8223	98.5461	98.5167	99.2202	97.4389	98.9522	98.3953	97.3508	99.198	98.6387	100	99.1993	99.1462	99.2483	98.5644	98.3391	99.7812	99.7703	98.3502	98.5265	98.5728	98.4722
GCA_000724525	Km	93.8344	93.8287	93.9717	93.9935	93.9819	93.9629	93.9122	93.8708	93.8751	93.8973	93.9053	93.8257	93.7632	93.9737	93.9455	93.855	93.9475	93.8839	93.8661	93.84	93.9398	93.8065	93.9342	93.771	93.9981	93.8049	93.8697	98.5035	98.4787	99.2345	97.5881	99.0869	98.4321	97.3543	99.2624	98.6249	99.185	100	99.1913	99.0183	98.712	98.3987	99.2034	99.1954	98.4515	98.3642	98.7146	98.4883
GCA_000735215	Km	93.8011	93.8519	93.8729	94.0447	93.9337	93.9286	93.8486	93.9021	93.8842	93.8765	93.9061	93.7953	93.8359	94.0707	93.9526	93.8497	93.9031	93.8585	93.9118	93.8563	93.944	93.7225	94.03	93.7492	93.8588	93.8577	93.6141	98.6304	98.5918	99.3404	97.5868	98.8852	98.6217	97.4918	99.2301	98.7124	99.1893	99.2243	100	99.1771	98.7212	98.4346	99.2169	99.2168	98.6315	98.6021	98.7218	98.6084
GCA_000783895	Km	93.832	93.7617	93.8462	93.9701	93.8663	93.8774	93.9305	93.8683	93.8665	93.9552	93.9449	93.7236	93.8553	93.8644	93.8414	93.9817	94.014	94.0005	93.9822	93.9485	93.9002	93.7755	93.9804	93.6621	93.954	93.8389	93.778	98.4948	98.3964	99.5924	97.5994	98.9428	98.3959	97.4622	99.5157	98.6146	99.2802	98.998	99.1587	100	98.5176	98.2309	99.0447	99.0485	98.3391	98.3992	98.5658	98.5494
GCA_001006545	Km	93.9095	93.8039	93.8879	94.0736	93.8671	93.8629	93.8345	93.8195	93.8089	93.8998	93.9154	93.6494	93.8575	93.8353	93.806	93.8522	93.9125	93.87	93.8832	93.7762	93.776	93.7566	94.0017	93.7408	93.8888	93.7891	93.8674	98.8423	98.875	98.7525	97.6684	98.6766	98.6127	97.5809	98.7092	98.8693	98.673	98.7161	98.744	98.568	100	98.5969	98.6178	98.6216	98.5881	98.7953	99.9968	99.3267
GCA_001022195	Km	93.7932	93.738	93.7632	94.0203	93.8426	93.8202	93.7007	93.7129	93.6838	93.7705	93.968	93.6333	93.8396	93.7395	93.7939	93.7042	93.8045	93.8172	93.7897	93.7271	93.7681	93.7556	93.8866	93.7805	93.8073	93.781	93.8046	98.7281	98.6569	98.5461	97.4575	98.3256	98.9371	97.3353	98.5359	98.7991	98.3445	98.3553	98.3747	98.2553	98.566	100	98.3096	98.2739	98.9155	98.4905	98.5787	98.4326
GCA_001028875	Km	93.8757	93.7573	93.7148	93.9871	93.7937	93.8091	93.679	93.7346	93.6968	93.7332	93.8348	93.5919	93.75	93.8142	93.8088	93.7427	93.7451	93.7458	93.7617	93.7024	93.8439	93.818	93.9055	93.5664	93.775	93.7589	93.8023	98.5669	98.5446	99.2386	97.4587	98.9834	98.3196	97.4165	99.1856	98.6834	99.8091	99.2304	99.1839	99.0654	98.6022	98.3532	100	99.998	98.3273	98.489	98.615	98.4113
GCA_001028885	Km	93.8814	93.7768	93.7189	93.9679	93.8102	93.803	93.7052	93.7181	93.7228	93.758	93.8744	93.6239	93.7564	93.799	93.8142	93.771	93.7561	93.7769	93.8073	93.7111	93.8531	93.7999	93.9134	93.6114	93.7757	93.7399	93.8126	98.5584	98.5774	99.2465	97.4733	98.9796	98.3304	97.4288	99.1988	98.6876	99.8022	99.2329	99.1791	99.0592	98.5823	98.3447	99.9965	100	98.3437	98.4513	98.601	98.4264
GCA_001030755	Km	93.6684	93.7605	93.6585	93.9611	93.7696	93.7481	93.7599	93.7636	93.7183	93.7694	93.9083	93.63	93.8336	93.6902	93.774	93.7824	93.793	93.8008	93.7916	93.6767	93.7771	93.6738	93.8957	93.7262	93.8159	93.7106	93.8044	98.7691	98.6565	98.6129	97.5994	98.3104	99.9776	97.6242	98.6059	98.8256	98.3861	98.3936	98.5797	98.3616	98.5653	98.9078	98.3222	98.3624	99.9998	98.6575	98.5909	98.3632
GCA_001038305	Km	93.7607	93.7244	93.8739	94.0853	93.8773	93.8623	93.7328	93.8011	93.8588	93.8605	93.9798	93.7753	93.8712	93.7977	93.8933	93.8228	93.8545	93.901	93.8692	93.819	93.9004	93.7025	94.2057	93.603	93.7803	93.7354	93.7336	98.9547	98.8751	98.686	97.5887	98.391	98.6514	97.3887	98.5874	99.1143	98.4664	98.3108	98.5903	98.3928	98.8603	98.4968	98.3643	98.3895	98.6524	100	98.8326	98.7378
GCA_001051455	Km	93.9041	93.8626	93.8719	94.0672	93.8245	93.8097	93.8284	93.824	93.7906	93.9034	93.9528	93.6788	93.8462	93.7844	93.7957	93.8638	93.9043	93.911	93.8997	93.7721	93.8048	93.7854	93.9781	93.7557	93.8915	93.8269	93.8725	98.8508	98.8468	98.6733	97.6586	98.6451	98.5989	97.5617	98.6662	98.8629	98.6275	98.7325	98.7188	98.5605	99.9954	98.595	98.6564	98.648	98.5915	98.784	100	99.309
GCA_001052035	Km	93.8066	93.7505	93.8478	93.9996	93.9586	93.9154	93.842	93.8848	93.8358	93.8963	93.9334	93.7979	93.8633	93.9065	93.9129	93.8297	93.8375	93.8294	93.9024	93.8378	93.937	93.701	93.9069	93.587	93.8108	93.7647	93.7664	98.7926	98.6685	98.7341	97.6212	98.5013	98.4491	97.4708	98.7329	98.8361	98.4946	98.5521	98.6565	98.484	99.3308	98.4109	98.4922	98.4928	98.4877	98.7271	99.3518	100
GCA_001052045	Km	93.7783	93.781	93.9028	93.9875	93.9317	93.9187	93.8608	93.8891	93.8876	93.8775	93.967	93.756	93.8963	93.9504	93.9207	93.8266	93.8758	93.7917	93.8567	93.8272	93.9264	93.7594	93.9609	93.6788	93.836	93.8311	93.7936	98.7845	98.7125	98.7201	97.5901	98.585	98.4952	97.5063	98.7429	98.8581	98.5024	98.5457	98.6576	98.4483	99.3529	98.4032	98.4588	98.448	98.5119	98.7581	99.3604	99.9983
GCA_001052525	Km	94.0202	94.0183	93.9658	94.4698	94.0879	94.0352	94.0256	93.976	93.9378	94.0162	94.4359	93.8291	94.2815	93.986	93.9866	94.0549	94.005	94.0031	94.0642	93.9897	93.9967	94.0037	94.4301	93.8787	94.025	93.9772	93.917	97.5606	97.5166	97.6178	99.2889	97.4199	97.4897	99.1983	97.6098	97.7099	97.4664	97.4967	97.5531	97.4254	97.6429	97.3709	97.4213	97.3825	97.4876	97.5051	97.6557	97.367
GCA_001052785	Km	93.7938	93.7401	93.8705	94.0415	93.9152	93.9356	93.9093	93.8723	93.8379	93.8932	93.9377	93.7636	93.913	93.9186	93.948	93.8329	93.8511	93.8033	93.8767	93.8226	93.9153	93.7549	93.9108	93.6894	93.8113	93.8286	93.7957	98.7216	98.6486	98.7773	97.6151	98.5229	98.4931	97.4495	98.7768	98.8843	98.4856	98.5229	98.6566	98.4706	99.3616	98.3376	98.4903	98.4769	98.4624	98.7288	99.3634	99.9979
GCA_001053845	Km	93.8025	93.728	93.8218	94.0365	93.9175	93.8777	93.9418	93.8696	93.8268	93.8991	93.9493	93.7408	93.8128	93.9541	93.9664	93.8024	93.8555	93.8002	93.8734	93.8302	93.8938	93.735	93.8965	93.6362	93.8342	93.7968	93.7991	98.7497	98.6461	98.7173	97.6035	98.5447	98.4463	97.4765	98.6889	98.8423	98.4536	98.5355	98.5836	98.5062	99.3274	98.3369	98.4982	98.4861	98.4621	98.7089	99.3329	99.9971
GCA_001053875	Km	93.9911	93.88	93.9382	94.1757	93.9846	93.937	93.9169	93.9414	93.9159	93.9918	94.0626	93.8206	93.979	93.9776	93.9747	93.9089	93.9662	93.9277	93.9884	93.882	93.9569	93.9025	94.1843	93.7362	93.9004	93.8603	93.9461	98.9175	98.9161	98.6752	97.6572	98.5761	99.0718	97.5947	98.6608	98.9381	98.5281	98.6885	98.6311	98.6283	98.7292	99.1102	98.6131	98.6065	99.1224	98.9183	98.7275	98.6309
GCA_001054755	Km	93.9809	93.8949	93.8929	94.0777	93.9375	93.9347	93.9505	93.9392	93.9184	93.9165	94.028	93.8398	93.9617	93.8368	93.8763	93.8855	93.9047	93.8878	93.9257	93.8075	93.8906	93.822	94.0617	93.761	93.9179	93.8941	93.862	98.7848	98.8845	98.6843	97.6666	98.5462	98.9761	97.6064	98.6623	98.9023	98.5883	98.593	98.6928	98.4672	98.7639	99.0263	98.5772	98.5586	98.956	98.8118	98.7463	98.6701
GCA_001056405	Km	94.0173	93.9189	93.9075	94.0264	93.931	93.9385	93.9645	93.9156	93.8881	93.8964	94.0621	93.7891	93.938	93.8729	93.9175	93.8722	93.9258	93.8478	93.9611	93.8148	93.8837	93.863	94.0392	93.7433	93.8398	93.8523	93.8544	98.8125	98.8482	98.6971	97.6933	98.568	98.9924	97.6221	98.666	98.9146	98.6257	98.5955	98.7133	98.4701	98.7668	99.0463	98.6514	98.6327	98.93	98.8268	98.7317	98.6554
GCA_001056445	Km	93.992	93.9129	93.9944	94.0257	93.8676	93.8573	94.0014	94.0106	93.9912	94.0204	93.9716	93.9406	93.8868	93.8588	93.8515	93.9356	93.9212	93.8882	93.9724	93.8922	93.8823	93.8526	94.0013	93.7742	94.0476	93.9243	93.8497	99	99.095	98.6745	97.609	98.605	98.7325	97.582	98.6926	99.0989	98.558	98.6389	98.6933	98.5214	98.7627	98.6573	98.5161	98.5221	98.7439	98.9831	98.752	98.7135
GCA_001056765	Km	94.1074	94.0371	94.0797	94.4979	94.053	94.0571	94.0056	94.0285	93.9602	94.0347	94.4149	93.8373	94.2992	93.9232	94.0133	94.0272	94.0273	94.0489	94.0364	93.982	94.0286	93.9777	94.431	93.9004	94.0154	93.9738	94.0336	97.6459	97.6181	97.5816	99.7723	97.4955	97.5722	99.7629	97.6684	97.6207	97.5455	97.5217	97.5483	97.5077	97.6412	97.501	97.5047	97.4837	97.595	97.5472	97.6546	97.6332
GCA_001066805	Km	93.8909	93.8546	93.9514	94.0567	93.9327	93.9085	93.8445	93.8907	93.8289	93.9402	93.9352	93.7309	93.8021	93.917	93.8931	93.8223	93.9242	93.8037	93.9287	93.9054	93.9452	93.8486	94.0751	93.7804	93.8569	93.8295	93.89	98.627	98.6494	99.8922	97.6763	99.2825	98.6635	97.5823	99.9027	98.6622	99.1256	99.2051	99.1951	99.5305	98.6297	98.586	99.1778	99.1504	98.6507	98.6645	98.6733	98.7191
GCA_001077175	Km	93.7862	93.8095	93.814	94.0767	93.8971	93.856	93.7526	93.8407	93.8154	93.8588	94.0407	93.6885	93.9492	93.8542	93.8678	93.8251	93.847	93.8455	93.8412	93.765	93.9244	93.724	93.9536	93.691	93.815	93.7588	93.8343	98.6741	98.582	99.9332	97.5927	99.114	98.4237	97.4599	99.9276	98.6731	99.0736	99.1548	99.1785	99.3608	98.698	98.3608	99.0554	99.0522	98.4266	98.5971	98.6792	98.6482
GCA_001317245	Km	93.8509	93.8075	93.7407	94.094	93.8377	93.819	93.8055	93.7863	93.7851	93.7335	93.9857	93.7077	93.8616	93.8102	93.8406	93.7009	93.7453	93.7716	93.7711	93.7358	93.8038	93.6973	94.0219	93.6859	93.7599	93.8678	93.8852	98.8021	98.7222	98.6568	97.5919	98.5876	99.0474	97.5117	98.6913	98.864	98.3698	98.3802	98.6478	98.4299	98.6333	98.9756	98.4558	98.4942	99.0451	98.7244	98.6076	98.5135
GCA_001583485	Km	93.7818	93.8598	93.7573	93.9986	93.9508	93.893	93.776	93.8933	93.9236	93.8161	93.9895	93.8164	93.8905	93.8422	93.8854	93.8076	93.7995	93.8201	93.7693	93.6809	93.8719	93.657	93.9079	93.7788	93.8019	93.7907	93.794	99.0157	98.9711	98.6439	97.5988	98.5682	98.6062	97.4563	98.637	99.0912	98.37	98.477	98.6201	98.303	98.7582	98.6655	98.3403	98.3548	98.6559	98.865	98.7603	98.6092
GCA_001938605	Km	93.7735	93.7962	93.7691	94.0581	93.8593	93.8839	93.7488	93.7107	93.7135	93.7454	93.8983	93.617	93.8006	93.7861	93.798	93.6634	93.7379	93.688	93.7278	93.7993	93.8579	93.782	93.9052	93.8258	93.828	93.8559	93.8111	98.7853	98.7557	98.5427	97.5215	98.3922	98.9685	97.3584	98.5177	98.8464	98.3409	98.3084	98.5115	98.1554	98.6049	99.8474	98.3624	98.3706	98.9813	98.6191	98.5909	98.3556
GCA_001945455	Km	93.7089	93.9206	93.8129	93.9463	93.8082	93.8447	93.7816	93.7884	93.7391	93.8565	93.9334	93.6476	93.8772	93.9083	93.892	93.8003	93.8045	93.7898	93.8065	93.7015	93.8605	93.719	93.9186	93.6669	93.761	93.8834	93.8341	99.0545	98.9013	98.6555	97.5212	98.3678	98.5902	97.4584	98.6279	99.0798	98.4368	98.3632	98.5922	98.2948	98.7898	98.5387	98.394	98.4183	98.6075	98.9607	98.7941	98.6545
GCA_001970835	Km	93.8762	93.8494	93.8143	93.9944	93.9297	93.9574	93.879	93.8902	93.8751	93.8971	93.9028	93.7727	93.8266	93.9155	93.9051	93.8866	93.9128	93.9456	93.923	93.9378	93.9477	93.9148	93.9641	93.6618	93.8378	93.8592	93.8672	98.3718	98.452	99.3142	97.5784	99.1377	98.5347	97.4356	99.3014	98.6128	99.2916	99.5631	99.1672	99.1017	98.6601	98.4207	99.2566	99.253	98.5029	98.5152	98.6718	98.5589
GCA_002072655	Km	93.899	93.7824	93.7382	94.0232	93.794	93.8103	93.7585	93.6898	93.7138	93.7956	93.9307	93.7114	93.8826	93.7552	93.7878	93.7069	93.747	93.7337	93.8058	93.8146	93.8845	93.7028	93.8813	93.6069	93.7753	93.726	93.8216	98.7032	98.6118	98.612	97.5798	98.4	99.0646	97.4986	98.5669	98.8505	98.3015	98.3543	98.5282	98.3334	98.5789	99.0613	98.3114	98.3127	99.1034	98.5453	98.5896	98.3869
GCA_002111445	Km	93.9175	93.8561	93.8885	94.0995	93.9191	93.9132	93.9447	93.9067	93.9007	93.9106	93.9661	93.8169	93.8326	93.8183	93.863	93.9036	93.9335	93.9125	93.9296	93.854	93.9409	93.8486	94.0511	93.7199	93.9644	93.8998	93.8438	98.6143	98.6386	99.2234	97.7269	99.1915	98.61	97.5803	99.2598	98.6474	99.1464	99.1674	99.158	99.1718	98.6941	98.556	99.193	99.1959	98.6174	98.6577	98.6883	98.6685
GCA_002119875	Km	93.8222	93.8404	93.8229	93.9543	93.8735	93.9127	93.9183	93.8017	93.8234	93.8516	93.9103	93.6814	93.8851	93.788	93.8501	93.8034	93.8933	93.9214	93.8778	93.8301	93.9016	93.9317	94.0028	93.7389	93.8923	93.7749	93.8878	99.0758	99.004	98.6767	97.6408	98.4705	98.7225	97.6018	98.6585	99.1323	98.4745	98.5677	98.5968	98.5269	98.7994	98.6579	98.4212	98.41	98.7116	98.9539	98.8047	98.6842
GCA_002152315	Km	93.7973	93.76	93.6999	93.9863	93.832	93.8392	93.7592	93.8189	93.7506	93.8181	93.9422	93.6678	93.9002	93.7836	93.7858	93.779	93.8537	93.7902	93.885	93.6578	93.7841	93.7253	93.9708	93.7111	93.8556	93.7943	93.8764	98.8341	98.6688	98.6233	97.4996	98.2929	99.9586	97.6423	98.6184	98.7908	98.3802	98.4446	98.5495	98.276	98.5957	98.923	98.3346	98.3446	99.9535	98.6591	98.581	98.349
GCA_002152325	Km	93.9624	93.9614	94.0459	94.5313	94.0425	94.0372	93.9973	93.9746	93.9894	93.977	94.462	93.914	94.3874	93.9404	94.0225	93.9329	93.9725	94.0074	93.9891	93.8768	94.0571	93.956	94.4045	93.9295	93.9656	93.9598	94.0301	97.5878	97.6178	97.6093	99.3716	97.4835	97.4657	99.2078	97.6773	97.6675	97.4385	97.5476	97.5547	97.3976	97.6339	97.4861	97.2538	97.2714	97.4241	97.4933	97.6844	97.4663
GCA_002192755	Km	93.8421	93.7388	93.8425	94.0628	93.9574	93.9659	93.9145	93.958	93.9234	93.9568	93.9811	93.8114	93.9169	93.801	93.9335	93.8603	93.9298	93.971	93.9016	93.9118	93.9017	93.7627	94.0011	93.743	93.9064	93.8113	93.883	98.6192	98.4792	99.2679	97.5835	99.0203	98.4388	97.5409	99.2418	98.6309	99.0749	99.1361	99.0723	99.0259	98.6331	98.4397	99.01	99.0325	98.4415	98.3829	98.6252	98.5641
GCA_002216835	Km	93.8582	93.8523	93.7043	93.9652	93.8564	93.8847	93.7978	93.8852	93.8264	93.7793	93.9603	93.7138	93.7898	93.8235	93.8355	93.7583	93.7815	93.7695	93.7958	93.8525	93.8867	93.8498	93.9476	93.6633	93.8528	93.7725	93.8307	98.4921	98.414	99.3147	97.6049	99.937	98.3244	97.3524	99.1953	98.669	98.9644	99.0152	99.2342	98.9102	98.6318	98.2909	98.9257	98.9183	98.3574	98.4054	98.6251	98.3927
GCA_002265195	Km	93.9101	93.8493	93.8012	94.0451	93.8951	93.871	93.8629	93.8694	93.841	93.8621	93.9305	93.7328	93.8516	93.8237	93.805	93.8266	93.8554	93.8575	93.8977	93.8456	93.8578	93.8338	94.0639	93.7	93.8853	93.8117	93.8508	98.5497	98.5997	99.3053	97.6294	99.8066	98.5211	97.5582	99.2999	98.6676	99.1206	99.2014	99.29	99.1331	98.6342	98.4633	99.1685	99.1701	98.5473	98.5156	98.665	98.6936
GCA_002290285	Km	93.8486	93.8143	93.7385	93.9891	93.8254	93.8778	93.7774	93.8026	93.7977	93.777	93.8881	93.7443	93.8368	93.7565	93.8156	93.6626	93.7793	93.7216	93.7443	93.8255	93.8224	93.808	93.8741	93.5852	93.7697	93.7834	93.7335	98.5058	98.3817	99.2491	97.5212	99.9319	98.3037	97.3438	99.2055	98.6351	98.9224	98.9707	99.2249	98.8741	98.5547	98.2837	98.9415	98.9102	98.2907	98.3504	98.5813	98.4123
GCA_002852935	Km	93.833	93.918	93.8654	94.0604	93.9371	93.9253	93.9612	93.8604	93.8315	93.9114	94.006	93.75	93.8891	93.5922	93.9318	93.9001	93.8772	93.8924	93.9042	93.8354	93.8842	93.8129	93.9974	93.7252	93.9367	93.9474	93.8366	98.9825	98.9031	98.6859	97.6524	98.4991	98.6093	97.5726	98.6025	99.0841	98.4148	98.3682	98.2523	98.236	98.7247	98.6107	98.4004	98.3816	98.6343	98.8603	98.7075	98.6038
GCA_002853055	Km	94.0012	93.9165	93.8603	94.3416	94.0023	93.9862	93.854	93.8623	93.8576	93.9886	94.3194	93.6923	94.2314	93.6774	94.0055	93.9181	93.9416	93.9045	93.9425	93.8612	94.0056	93.907	94.3333	93.9156	93.8922	93.7962	93.8766	97.5233	97.4101	97.6132	99.7066	97.48	97.3116	99.4848	97.6245	97.6726	97.2811	97.322	97.211	97.3041	97.6109	97.4297	97.2726	97.2439	97.2951	97.4299	97.6017	97.394
GCA_002856965	Km	93.8388	93.7711	93.8443	94.0462	93.9546	93.9307	93.8119	93.8432	93.767	93.9182	94.0165	93.6943	93.9128	93.8869	93.9285	93.8179	93.926	93.841	93.9132	93.8937	93.9038	93.7681	94.0108	93.7092	93.8338	93.8616	93.8815	98.6094	98.5141	99.2908	97.5445	99.6839	98.4414	97.5314	99.2282	98.6524	98.9772	99.1493	99.1787	99.1223	98.6415	98.2877	98.9664	98.9533	98.4639	98.5393	98.6486	98.5312
GCA_002887165	Km	93.8671	93.9165	93.8529	93.943	93.9181	93.9618	93.9899	93.8684	93.8115	93.8899	93.924	93.7104	93.8414	93.8125	93.8345	93.8775	93.8765	93.8811	93.9106	93.8188	93.8674	93.8311	94.0042	93.7875	93.9132	93.8548	93.9408	98.9741	98.9469	98.6081	97.5746	98.4399	98.6025	97.5361	98.5997	99.1017	98.4553	98.4441	98.6015	98.4116	98.7699	98.5298	98.4103	98.4215	98.6287	98.9467	98.7649	98.689
GCA_002887605	Km	93.8655	93.8014	93.7414	94.0117	93.8535	93.8331	93.8024	93.6844	93.6721	93.8616	93.9352	93.6445	93.8628	93.7923	93.8643	93.8163	93.881	93.8673	93.8855	93.7667	93.8715	93.8091	93.9674	93.7851	93.7438	93.777	93.8404	99.1287	98.9568	98.6319	97.6882	98.5346	98.5586	97.6698	98.6895	99.0799	98.4422	98.5386	98.6324	98.3915	98.7426	98.7152	98.4153	98.4201	98.606	99.1075	98.744	98.8152
GCA_002906395	Km	93.8407	93.7911	93.8473	93.9386	93.8454	93.8939	93.8637	93.8294	93.8409	93.841	93.8533	93.8047	93.7274	93.806	93.8518	93.8138	93.8795	93.86	93.8464	93.7789	93.9417	93.869	93.9845	93.6748	93.9598	93.865	93.8734	98.4688	98.5021	99.1693	97.4809	98.9705	98.3278	97.5023	99.1192	98.6183	99.8846	99.0652	99.1194	99.1474	98.5285	98.1889	99.7715	99.7781	98.3095	98.4981	98.5322	98.4067
GCA_002906415	Km	93.642	93.6128	93.7146	94.0529	93.8131	93.8263	93.7324	93.723	93.7388	93.8059	93.9223	93.592	93.9056	93.7356	93.7556	93.8131	93.8527	93.9162	93.8723	93.7721	93.7932	93.6694	93.9598	93.6371	93.7644	93.7124	93.6668	98.7509	98.5887	98.5795	97.4559	98.2692	99.6907	97.4985	98.5042	98.7938	98.3833	98.3282	98.4677	98.2553	98.5297	98.9593	98.1942	98.1899	99.6764	98.5773	98.5322	98.4207
GCA_002906435	Km	93.7574	93.7202	93.7864	94.0291	93.9132	93.9305	93.7998	93.8612	93.854	93.8023	93.8771	93.7544	93.7956	93.841	93.8799	93.692	93.7749	93.7802	93.8072	93.7839	93.906	93.7268	93.8736	93.6692	93.7546	93.8626	93.8621	98.5756	98.5023	99.1885	97.4979	98.9806	98.4527	97.4608	99.1449	98.6262	98.9077	99.0709	99.1947	98.8529	98.7057	98.3093	98.9763	98.9638	98.4481	98.3538	98.7076	98.4747
GCA_002918635	Km	93.7438	93.7195	93.8343	93.9478	93.8516	93.8362	93.7723	93.8046	93.771	93.8445	93.835	93.684	93.7601	93.7644	93.7885	93.8482	93.8422	93.8608	93.845	93.7271	93.825	93.7577	93.9823	93.6106	93.8546	93.743	93.808	98.534	98.4354	99.1715	97.4453	99.0117	98.3428	97.4893	99.142	98.653	99.8907	99.1289	99.1692	99.1717	98.605	98.2186	99.7805	99.7773	98.37	98.5752	98.6101	98.5003
GCA_002918655	Km	93.7897	93.7599	93.7577	94.0171	93.9342	93.9161	93.8334	93.9427	93.9355	93.7915	93.9159	93.7803	93.8623	93.8411	93.9583	93.7534	93.8529	93.7955	93.8551	93.7045	93.8836	93.7175	93.9161	93.637	93.8138	93.8271	93.936	98.5834	98.4585	99.2214	97.5552	98.9852	98.3879	97.4273	99.2027	98.6021	98.8928	99.0768	99.245	98.8982	98.6966	98.3682	99.0102	98.9804	98.424	98.4274	98.7091	98.5025
GCA_002918665	Km	93.7762	93.9318	93.7695	93.947	93.8788	93.8233	93.817	93.9003	93.8987	93.8078	93.9899	93.8559	93.864	93.8589	93.8572	93.7221	93.7715	93.7912	93.8084	93.7187	93.86	93.779	93.9168	93.6113	93.8349	93.8832	93.9321	98.9983	98.9072	98.7069	97.6488	98.5326	98.6904	97.698	98.6985	99.0403	98.4809	98.5642	98.6631	98.3064	98.7626	98.6441	98.4702	98.4715	98.6833	98.7866	98.7729	98.6508
GCA_002918695	Km	93.7734	93.7801	93.8012	94.0672	93.9476	93.9254	93.7707	93.8882	93.8988	93.8021	93.944	93.7744	93.8838	93.8018	93.8698	93.7279	93.8267	93.7757	93.8402	93.6916	93.8777	93.6882	93.9113	93.6203	93.7893	93.8066	93.9137	98.6004	98.4742	99.232	97.5868	98.9743	98.4065	97.4643	99.209	98.6498	98.9155	99.0798	99.2064	98.895	98.6724	98.3633	98.9955	98.9806	98.4244	98.428	98.7165	98.5283
GCA_002919605	Km	93.8117	93.7932	93.7444	94.0046	93.8599	93.8509	93.7712	93.831	93.7717	93.8253	93.8475	93.6895	93.783	93.8111	93.8149	93.8489	93.8535	93.853	93.8643	93.6848	93.8609	93.871	93.9881	93.639	93.8511	93.7801	93.8068	98.5275	98.5175	99.1807	97.4599	98.983	98.3365	97.4416	99.1752	98.6633	99.8599	99.0836	99.1691	99.2524	98.6279	98.2073	99.821	99.8329	98.3875	98.5183	98.6315	98.4827
GCA_002919625	Km	93.7443	93.7691	93.8094	94.011	93.9348	93.9603	93.7984	93.8988	93.8607	93.8241	93.9449	93.7679	93.8638	93.8355	93.8778	93.7472	93.8288	93.7905	93.8505	93.7168	93.9128	93.7067	93.9038	93.6604	93.7764	93.827	93.913	98.6059	98.4881	99.2663	97.556	98.9419	98.4375	97.4539	99.2092	98.6487	98.9412	99.0885	99.1979	98.9172	98.7194	98.3458	99.0377	99.0267	98.4592	98.392	98.7129	98.4915
GCA_002925905	Km	93.714	93.6943	93.7982	94.0378	93.8923	93.924	93.7844	93.7764	93.6978	93.8635	93.9316	93.705	93.74	93.8466	93.8375	93.8225	93.9065	93.9228	93.8891	93.8557	93.9379	93.746	93.8907	93.6521	93.8648	93.7513	93.8174	98.9534	98.7767	98.6407	97.6002	98.4015	98.5654	97.4468	98.5818	98.992	98.4112	98.4379	98.5295	98.3196	98.7752	98.6469	98.2863	98.3015	98.5743	98.7897	98.7509	98.6163
GCA_002947505	Km	93.8506	93.7893	93.955	93.9772	93.9608	93.9158	93.9094	93.834	93.82	94.0029	93.8901	93.71	93.8026	93.8463	93.8449	93.9683	94.0083	93.9807	94.0044	93.8791	93.8851	93.8117	94.0369	93.7106	93.9505	93.817	93.8592	98.5308	98.462	99.2054	97.6519	99.1044	98.508	97.6238	99.184	98.6558	99.0365	99.041	99.1826	99.0682	98.6658	98.4014	98.9765	98.9935	98.527	98.578	98.6559	98.4683
GCA_003011775	Km	93.8449	93.8162	93.8463	94.0759	93.9385	93.931	93.8739	93.8546	93.8583	93.7981	93.9614	93.7353	93.8642	93.9398	93.9315	93.7686	93.8075	93.8273	93.8288	93.8869	93.9209	93.8808	94.0215	93.7379	93.911	93.7868	93.8254	99.5147	98.9759	98.6923	97.5702	98.5404	98.7642	97.5815	98.7303	99.1477	98.5018	98.6111	98.7158	98.5062	98.9103	98.7273	98.564	98.5686	98.7853	99.0177	98.8943	98.7612
GCA_003074075	Km	93.7866	93.8137	93.8764	93.9333	93.8953	93.906	93.7758	93.8461	93.8055	93.8054	93.9038	93.7165	93.819	93.8042	93.8126	93.8025	93.8231	93.8172	93.8586	93.8616	93.8524	93.7615	93.7906	93.6843	93.9052	93.8478	93.9481	99.0235	98.9347	98.7151	97.6119	98.5071	98.6279	97.5531	98.702	99.9156	98.5529	98.6104	98.5733	98.4864	98.8331	98.7429	98.524	98.5311	98.6513	98.7924	98.8336	98.6802
GCA_900083565	Km	93.6554	93.7591	93.7328	94.1282	93.8425	93.8727	93.7789	93.8414	93.8139	93.7574	93.9704	93.7482	93.9284	93.7559	93.8303	93.7237	93.7963	93.7837	93.7587	93.7536	93.8957	93.6756	94.005	93.7316	93.8007	93.7688	93.6554	98.8921	98.7122	98.671	97.6587	98.4171	98.8695	97.4123	98.5827	98.9457	98.4204	98.4591	98.6294	98.3164	98.5849	98.8541	98.3681	98.3494	98.8596	98.8276	98.6311	98.4792
GCA_900083575	Km	93.8678	93.9474	93.9159	94.1317	93.9656	93.9409	93.8645	93.9095	93.8894	93.9048	94.0042	93.7968	93.8479	93.918	93.9894	93.8572	93.9395	93.9516	93.9326	93.8573	93.9669	93.9218	94.002	93.7684	94.0452	93.9196	93.9324	99.5425	99.1182	98.6975	97.6365	98.5757	98.8044	97.6069	98.7157	99.1089	98.6085	98.6633	98.739	98.4663	98.8359	98.8375	98.6757	98.6689	98.7792	99.0924	98.8409	98.8145
GCA_900083635	Km	93.9773	93.7804	93.8663	94.0375	93.8911	93.862	93.903	93.8976	93.9044	93.9348	93.9034	93.7652	93.7702	93.8252	93.828	93.9692	93.9527	93.9837	93.9994	93.8625	93.8611	93.8295	93.9663	93.7134	93.8712	93.8058	93.9327	98.5892	98.6015	99.1867	97.5281	99.0853	98.457	97.4144	99.2079	98.6574	99.0371	99.134	99.1908	99.1439	98.6571	98.4616	99.0552	99.0245	98.4402	98.4939	98.6442	98.6799
GCA_900083695	Km	94.0067	93.9603	93.9876	94.4506	94.0277	94.028	94.0488	93.9766	93.9212	94.0091	94.3845	93.82	94.2864	93.9593	93.9921	94.0061	94.0221	93.9895	94.0035	93.8885	94.0558	93.8693	94.399	93.8962	93.994	93.9403	93.9983	97.6262	97.5737	97.6307	99.7761	97.5775	97.4594	99.5966	97.6829	97.6888	97.4546	97.4943	97.5756	97.3848	97.7308	97.5117	97.3404	97.3309	97.4717	97.5818	97.6894	97.5278
GCA_900083805	Km	93.8343	93.8978	93.8653	94.0752	93.9626	93.9109	93.8368	93.8639	93.7969	93.8737	94.0053	93.707	93.8894	93.8744	93.8895	93.8949	93.9212	93.9198	93.8777	93.8551	93.8613	93.7215	93.9863	93.7877	93.935	93.8169	93.852	98.6594	98.6483	99.9172	97.6159	99.1904	98.523	97.5974	99.9385	98.6532	99.0784	99.257	99.2773	99.404	98.6176	98.425	99.0798	99.0734	98.5358	98.6505	98.5991	98.654
GCA_900083825	Km	93.9223	93.8882	93.8561	94.0651	93.9707	93.9779	93.9748	93.9381	93.8934	93.9307	93.9912	93.7895	93.9058	93.917	93.9422	93.8687	93.9266	93.9237	93.9315	93.8883	93.9731	93.8586	94.1082	93.8133	93.9811	93.8831	93.9471	99.3183	99.1008	98.7547	97.6851	98.6612	98.9536	97.6365	98.6956	99.1333	98.6847	98.7523	98.7525	98.6469	98.9039	98.8714	98.7226	98.726	98.945	99.203	98.9069	98.8735
GCA_900083835	Km	93.7985	93.9287	93.8607	94.1449	93.9578	93.9303	93.8017	93.8511	93.7976	93.8602	94.032	93.6388	93.9017	93.8733	93.8779	93.8307	93.8998	93.9054	93.8691	93.8741	93.8819	93.7808	94.0006	93.8211	93.8972	93.8582	93.8596	98.6691	98.6223	99.9124	97.5667	99.1769	98.5462	97.6409	99.9429	98.6433	99.1245	99.2586	99.2782	99.3952	98.6328	98.4915	99.1402	99.1301	98.5121	98.6845	98.62	98.691
GCA_900083885	Km	93.6792	93.8377	93.8096	93.9959	93.9295	93.9173	93.8135	93.8466	93.8416	93.838	93.9746	93.6995	93.8732	93.8566	93.869	93.8522	93.8564	93.8264	93.8672	93.7285	93.8813	93.6542	93.9149	93.7612	93.8287	93.7722	93.8238	99.0659	99.0065	98.7311	97.6228	98.5656	98.6899	97.485	98.69	99.0875	98.4237	98.5257	98.6065	98.4695	98.8031	98.6645	98.4103	98.4109	98.6387	99.0021	98.8033	98.6552
GCA_900083915	Km	93.852	93.8529	93.9063	93.9697	93.9501	93.9292	93.9005	93.9017	93.8865	93.8856	93.8974	93.8282	93.8141	93.8229	93.8959	93.8896	93.8899	93.8681	93.9153	93.7692	93.9229	93.7912	94.2273	93.6802	93.9344	93.7091	93.955	99.0249	99.076	98.7114	97.572	98.5329	98.7374	97.6053	98.6562	99.1027	98.5001	98.6123	98.6079	98.5054	98.7916	98.5196	98.5407	98.5264	98.6984	99.0156	98.8083	98.6382
GCA_900084035	Km	93.7754	93.7785	93.7709	94.0902	93.8877	93.9212	93.8268	93.8618	93.9121	93.8657	94.0345	93.733	93.9652	93.8523	93.8774	93.8234	93.8941	93.815	93.8737	93.6577	93.8373	93.6856	94.0718	93.6872	93.8666	93.7447	93.8071	98.7806	98.6587	98.6747	97.6777	98.4405	98.8427	97.4892	98.5902	98.7823	98.3353	98.5146	98.5888	98.34	98.5083	98.8415	98.3988	98.4036	98.9464	98.6318	98.5396	98.4269
GCA_900407165	Km	93.9441	93.9356	93.9945	94.5845	94.1397	94.1165	93.9244	94.0426	94.0327	94.0049	94.4382	93.9077	94.3607	93.9794	94.0059	93.967	94.0329	93.9766	94.0395	93.952	94.0668	93.9324	94.6539	94.0174	93.976	93.9062	93.8764	97.606	97.4911	97.7209	99.2519	97.4136	97.4934	99.099	97.6742	97.7233	97.5585	97.5747	97.5637	97.3224	97.6666	97.4356	97.3706	97.3508	97.478	97.6404	97.7024	97.4731
GCA_900407255	Km	93.8487	93.8626	93.9397	94.0592	93.9454	93.9396	93.9567	93.8842	93.8577	93.9432	93.9549	93.8164	93.9255	93.9019	93.9105	93.8729	93.909	93.8944	93.9439	93.8127	93.9394	93.8224	94.08	93.7821	93.9304	93.815	93.9575	99.0685	99.0938	98.741	97.7413	98.7029	98.8064	97.6455	98.7371	99.1596	98.6506	98.725	98.7252	98.5764	98.8399	98.8352	98.6825	98.692	98.869	99.1375	98.8335	98.8017
GCA_000247855	Ko	91.5874	91.58	91.6211	91.3783	91.5954	91.5738	91.5251	91.52	91.4527	91.64	91.1842	91.5065	91.1114	91.5404	91.4738	91.6401	91.5976	91.7227	91.6119	91.74	91.5929	91.7084	91.322	91.5055	91.6039	91.6691	91.6079	92.3156	92.4603	92.4672	92.2329	92.5762	92.5436	92.174	92.5007	92.4174	92.3783	92.4459	92.4982	92.3851	92.4244	92.4775	92.3797	92.3848	92.4935	92.3745	92.3992	92.4218
GCA_000252915	Ko	91.6669	91.76	91.6468	91.3975	91.6614	91.64	91.6068	91.6299	91.5961	91.6885	91.2741	91.506	91.2121	91.5956	91.6249	91.6743	91.6695	91.7568	91.652	91.6924	91.6433	91.7298	91.3339	91.4756	91.6097	91.7548	91.6836	92.469	92.473	92.5085	92.1777	92.5061	92.5983	92.3071	92.514	92.492	92.5942	92.4728	92.5985	92.4897	92.4133	92.4681	92.5543	92.5719	92.5176	92.4092	92.4233	92.5025
GCA_000269585	Ko	91.9276	91.7843	91.6756	91.3874	91.6396	91.674	91.6685	91.6983	91.6392	91.7131	91.2311	91.6597	91.1724	91.6045	91.6526	91.7645	91.6807	91.7477	91.6798	91.7715	91.6222	91.6786	91.3362	91.5733	91.8218	91.7163	91.7621	92.5642	92.6075	92.5685	92.2962	92.487	92.5935	92.2749	92.494	92.4019	92.469	92.5866	92.4875	92.6227	92.4708	92.5262	92.4325	92.4676	92.5212	92.3748	92.481	92.448
GCA_000492815	Ko	91.6714	91.6855	91.6466	91.4337	91.6375	91.6877	91.6044	91.6028	91.5674	91.7833	91.2922	91.5616	91.2012	91.6162	91.6306	91.8153	91.7274	91.8099	91.7722	91.7573	91.6619	91.6844	91.3736	91.5795	91.6614	91.6625	91.7725	92.4603	92.5109	92.5961	92.2666	92.6381	92.6278	92.2428	92.6073	92.44	92.5075	92.5783	92.6225	92.5555	92.5251	92.6108	92.4943	92.5322	92.5711	92.4384	92.4958	92.7129
GCA_000492955	Ko	91.7211	91.7306	91.6927	91.4288	91.7291	91.7467	91.6481	91.6433	91.5593	91.7339	91.2848	91.5258	91.2115	91.6928	91.6566	91.7983	91.7191	91.7937	91.768	91.7653	91.7211	91.7172	91.4087	91.6221	91.7441	91.7446	91.8029	92.4375	92.5018	92.6228	92.3284	92.575	92.6621	92.2589	92.6567	92.4911	92.5897	92.6157	92.5994	92.5723	92.6083	92.6107	92.5191	92.5004	92.6031	92.5347	92.6123	92.5858
GCA_000507385	Ko	91.6783	91.6216	91.6869	91.4017	91.6364	91.6686	91.6338	91.6138	91.5726	91.6414	91.249	91.6222	91.1833	91.5764	91.5966	91.6992	91.6482	91.7103	91.6329	91.6336	91.6707	91.6452	91.3511	91.5281	91.7028	91.6152	91.6786	92.366	92.4904	92.5373	92.3147	92.5394	92.5775	92.3142	92.6081	92.5368	92.5084	92.5456	92.5118	92.4914	92.4985	92.4841	92.4107	92.4187	92.5446	92.4759	92.4877	92.5149
GCA_000527215	Ko	91.6188	91.6341	91.5965	91.4153	91.6354	91.6365	91.6551	91.5751	91.5628	91.6561	91.2881	91.5596	91.2098	91.5548	91.5576	91.6813	91.6128	91.7226	91.6519	91.5857	91.6116	91.6522	91.3775	91.5744	91.6335	91.6487	91.7055	92.4857	92.4959	92.5317	92.196	92.5499	92.6032	92.1769	92.5386	92.4628	92.4445	92.5036	92.5152	92.4661	92.5442	92.4752	92.4876	92.5108	92.5283	92.4611	92.5144	92.5101
GCA_000527235	Ko	91.7343	91.6894	91.649	91.4456	91.6459	91.6571	91.678	91.6901	91.6399	91.7563	91.3193	91.6573	91.3204	91.6078	91.6468	91.7678	91.7164	91.7935	91.7241	91.6968	91.6309	91.6964	91.4235	91.5936	91.795	91.7292	91.7888	92.4993	92.5135	92.5637	92.2792	92.5679	92.5626	92.2319	92.5009	92.507	92.4972	92.5292	92.6232	92.5347	92.556	92.5175	92.5035	92.5346	92.5435	92.5035	92.5507	92.5478
GCA_000607265	Ko	91.6462	91.7237	91.7042	91.4337	91.6915	91.7038	91.6704	91.6373	91.5549	91.6724	91.323	91.5706	91.2997	91.635	91.6513	91.7139	91.7385	91.8024	91.7132	91.6914	91.6702	91.7111	91.4138	91.5433	91.6837	91.6559	91.7383	92.5344	92.616	92.5675	92.2948	92.5944	92.681	92.3224	92.5795	92.542	92.5277	92.5725	92.5855	92.5511	92.5309	92.5925	92.5608	92.5646	92.6466	92.5563	92.5071	92.5706
GCA_001022115	Ko	91.5813	91.5758	91.5293	91.3817	91.6102	91.6302	91.4278	91.5369	91.4809	91.5513	91.1941	91.5282	91.1928	91.531	91.5528	91.5509	91.5894	91.6441	91.5882	91.5713	91.6362	91.6267	91.3287	91.595	91.5647	91.5511	91.598	92.2123	92.3981	92.5027	92.2286	92.4681	92.4912	92.2179	92.5669	92.4543	92.3799	92.4351	92.4695	92.3839	92.4685	92.4904	92.2456	92.2513	92.4984	92.4444	92.4714	92.4062
GCA_001022295	Ko	91.587	91.5429	91.5479	91.4521	91.5697	91.6052	91.4411	91.5091	91.403	91.5437	91.1607	91.4799	91.1123	91.4739	91.5098	91.5445	91.4806	91.569	91.5458	91.5682	91.6028	91.5825	91.3112	91.5808	91.5944	91.4999	91.596	92.2346	92.4032	92.5312	92.2288	92.4691	92.5229	92.2473	92.5667	92.4547	92.3142	92.3716	92.5115	92.4253	92.5334	92.5282	92.2183	92.2291	92.5278	92.4674	92.5138	92.403
GCA_001030705	Ko	91.5938	91.6255	91.5999	91.436	91.6232	91.602	91.5899	91.5439	91.5221	91.6496	91.2445	91.5502	91.1193	91.5326	91.5698	91.6555	91.6018	91.7268	91.6214	91.6007	91.5698	91.6753	91.3243	91.5495	91.694	91.6236	91.6441	92.427	92.4285	92.5403	92.2874	92.4472	92.5293	92.2899	92.5291	92.4895	92.4633	92.5013	92.5282	92.4634	92.4697	92.484	92.3691	92.3712	92.4784	92.4288	92.4347	92.4897
GCA_001030775	Ko	91.6703	91.5844	91.6164	91.3903	91.6243	91.6584	91.6136	91.6404	91.5513	91.6613	91.2606	91.5693	91.2695	91.5797	91.6854	91.6489	91.6123	91.6412	91.6551	91.6616	91.6458	91.6121	91.315	91.5598	91.6903	91.6237	91.6446	92.4798	92.5016	92.56	92.184	92.4508	92.517	92.1801	92.5531	92.4661	92.4139	92.5048	92.499	92.473	92.4851	92.4716	92.445	92.4613	92.509	92.3914	92.4665	92.4613
GCA_001053715	Ko	91.6537	91.6102	91.5634	91.343	91.5933	91.5775	91.6186	91.521	91.5362	91.6597	91.295	91.48	91.24	91.57	91.614	91.6247	91.6226	91.663	91.6356	91.6609	91.5105	91.5356	91.2685	91.5159	91.6207	91.6561	91.6332	92.4421	92.5497	92.4889	92.2524	92.5048	92.5868	92.2265	92.5069	92.5012	92.4368	92.4182	92.5584	92.3514	92.5404	92.4176	92.4255	92.4184	92.4846	92.5358	92.5015	92.6193
GCA_001054575	Ko	91.7525	91.73	91.7253	91.3697	91.5959	91.6003	91.625	91.6205	91.6166	91.6587	91.2425	91.6023	91.123	91.5771	91.5702	91.6953	91.6708	91.7614	91.69	91.6318	91.6187	91.6925	91.3254	91.5844	91.6797	91.5963	91.6603	92.516	92.4992	92.4812	92.1985	92.4453	92.5027	92.2702	92.4729	92.4729	92.395	92.4732	92.5336	92.5018	92.5473	92.4394	92.3932	92.4111	92.4861	92.4496	92.4822	92.5549
GCA_001054935	Ko	91.7103	91.6684	91.6884	91.3948	91.5881	91.5826	91.6965	91.6514	91.6056	91.7115	91.2634	91.5524	91.1886	91.5982	91.5958	91.7584	91.6986	91.7569	91.7563	91.6522	91.6439	91.6179	91.3895	91.6109	91.7335	91.6694	91.7252	92.5167	92.5494	92.525	92.2305	92.5104	92.5844	92.268	92.4991	92.4955	92.4688	92.5619	92.5644	92.5922	92.5684	92.4127	92.5137	92.4885	92.4899	92.4718	92.5864	92.5649
GCA_001055635	Ko	91.663	91.7226	91.6452	91.3689	91.5511	91.5351	91.6746	91.6383	91.6303	91.7523	91.2878	91.6649	91.2594	91.6077	91.5923	91.7648	91.6952	91.7986	91.6797	91.6122	91.6022	91.6653	91.3088	91.6373	91.7349	91.6251	91.697	92.5236	92.537	92.506	92.2143	92.4621	92.5499	92.2334	92.5114	92.4706	92.4576	92.5174	92.5172	92.4934	92.546	92.449	92.448	92.4825	92.5034	92.4693	92.5149	92.5939
GCA_001057405	Ko	91.6879	91.5898	91.5708	91.2655	91.6073	91.5751	91.6141	91.6062	91.5165	91.6856	91.2887	91.5434	91.1429	91.5347	91.5582	91.7321	91.661	91.779	91.6511	91.593	91.6001	91.6278	91.3736	91.5273	91.7003	91.6007	91.5512	92.4889	92.5098	92.5042	92.191	92.4288	92.579	92.0905	92.5158	92.4562	92.4373	92.4831	92.5538	92.354	92.5297	92.3939	92.4601	92.4661	92.4983	92.4652	92.5236	92.5451
GCA_001063775	Ko	91.721	91.6476	91.6234	91.364	91.5959	91.5707	91.5491	91.5135	91.5085	91.654	91.3137	91.4706	91.208	91.551	91.5863	91.6393	91.6407	91.6936	91.6073	91.623	91.5192	91.6309	91.3042	91.4398	91.6772	91.5521	91.5902	92.4634	92.4824	92.4653	92.1675	92.3815	92.5658	92.1971	92.4883	92.5164	92.4125	92.3563	92.5394	92.3934	92.4528	92.3498	92.4194	92.4301	92.5051	92.485	92.4978	92.5152
GCA_001065715	Ko	91.7025	91.5793	91.5528	91.2579	91.5484	91.5073	91.6312	91.5539	91.5289	91.6008	91.1493	91.5399	91.094	91.5663	91.5561	91.6133	91.6067	91.653	91.6135	91.5497	91.5123	91.5775	91.2533	91.4396	91.6854	91.5657	91.5996	92.4873	92.559	92.4555	92.1789	92.4129	92.4995	92.201	92.4062	92.3928	92.4505	92.4918	92.4564	92.605	92.4315	92.3612	92.4403	92.4099	92.46	92.4044	92.4042	92.4634
GCA_001078175	Ko	91.6406	91.6471	91.608	91.4397	91.6338	91.6698	91.6041	91.5987	91.5263	91.7111	91.2343	91.5335	91.1811	91.3913	91.5871	91.7433	91.6937	91.7801	91.68	91.7119	91.7042	91.6718	91.3766	91.6269	91.6614	91.6654	91.6354	92.5329	92.4308	92.6212	92.373	92.8244	92.6808	92.3135	92.577	92.495	92.5053	92.6093	92.2905	92.558	92.5445	92.5617	92.4589	92.4606	92.5821	92.4904	92.5386	92.6176
GCA_001078195	Ko	91.6125	91.498	91.667	91.2588	91.5946	91.5941	91.5944	91.6083	91.5553	91.6636	91.2762	91.5507	91.1744	91.5562	91.6044	91.6923	91.6915	91.8267	91.7168	91.7557	91.655	91.5953	91.2735	91.5424	91.6427	91.6548	91.6537	92.4519	92.4225	92.452	92.2757	92.4167	92.608	92.3406	92.5139	92.4333	92.4333	92.4265	92.4829	92.494	92.5458	92.4711	92.3284	92.3626	92.5381	92.3949	92.5043	92.4713
GCA_001078235	Ko	91.8346	91.8012	91.6763	91.3923	91.6662	91.6477	91.6788	91.6655	91.6572	91.6736	91.3053	91.7033	91.2431	91.6239	91.6311	91.7617	91.6471	91.741	91.705	91.7491	91.6409	91.669	91.3179	91.6241	91.8217	91.7455	91.6845	92.531	92.6527	92.5152	92.3042	92.5277	92.5789	92.281	92.4771	92.486	92.5069	92.5009	92.5418	92.5888	92.4948	92.4185	92.3977	92.4155	92.4504	92.3683	92.524	92.4736
GCA_001078255	Ko	91.6266	91.6133	91.6323	91.4439	91.6219	91.6027	91.6249	91.5363	91.4838	91.7187	91.3077	91.4924	91.2314	91.5412	91.5967	91.7161	91.7009	91.7914	91.6951	91.6166	91.5666	91.6201	91.4238	91.5972	91.7189	91.6475	91.7386	92.446	92.5109	92.6158	92.2914	92.5912	92.6388	92.2957	92.6039	92.5244	92.4825	92.5782	92.5971	92.4664	92.5254	92.5753	92.4654	92.4664	92.6196	92.4755	92.494	92.5293
GCA_001594375	Ko	91.7452	91.6298	91.6547	91.3766	91.6256	91.6874	91.5955	91.6146	91.5724	91.6604	91.2183	91.5762	91.1658	91.5731	91.5427	91.6721	91.6198	91.7259	91.662	91.6844	91.6545	91.6631	91.3022	91.5552	91.7193	91.7106	91.6608	92.4414	92.4792	92.5711	92.2829	92.6043	92.5817	92.2925	92.4782	92.4799	92.4736	92.5807	92.5866	92.4548	92.4022	92.509	92.4041	92.4027	92.58	92.4291	92.3574	92.4235
GCA_001598695	Ko	91.6087	91.6311	91.6978	91.4183	91.6212	91.6019	91.5809	91.6402	91.5618	91.6489	91.2398	91.5314	91.1802	91.5415	91.5778	91.6603	91.6028	91.7495	91.5773	91.6087	91.6233	91.5716	91.4004	91.5399	91.6752	91.6226	91.6928	92.4263	92.4635	92.5151	92.2165	92.5301	92.5161	92.2362	92.5002	92.4956	92.4781	92.5343	92.5394	92.4535	92.4968	92.4493	92.5054	92.507	92.5579	92.4812	92.4742	92.5126
GCA_001870185	Ko	91.5468	91.554	91.5354	91.4071	91.5585	91.6101	91.4552	91.5453	91.4839	91.5473	91.1707	91.4472	91.1866	91.5327	91.5083	91.577	91.5862	91.6828	91.5637	91.5748	91.5674	91.5533	91.3554	91.5799	91.5688	91.4935	91.5756	92.166	92.378	92.5209	92.2101	92.4711	92.5105	92.2163	92.5883	92.5118	92.3307	92.4652	92.524	92.4148	92.5186	92.5052	92.2019	92.1967	92.5813	92.4608	92.4998	92.4133
GCA_002265085	Ko	91.5742	91.5873	91.5345	91.208	91.5357	91.5358	91.4852	91.5959	91.588	91.581	91.1062	91.5667	91.0784	91.2738	91.4468	91.5791	91.5023	91.6238	91.5585	91.5666	91.4978	91.6316	91.1313	91.4728	91.5726	91.4734	91.4688	92.2991	92.4065	92.4489	92.1438	92.7064	92.4641	92.0725	92.4205	92.439	92.3124	92.3452	92.3517	92.3576	92.3355	92.312	92.274	92.2816	92.3773	92.3276	92.341	92.3648
GCA_002508265	Ko	91.6485	91.6054	91.5243	91.3671	91.5789	91.6002	91.6354	91.5365	91.4256	91.6803	91.2292	91.4342	91.1971	91.5646	91.5734	91.7686	91.6046	91.7429	91.6882	91.6061	91.5015	91.6478	91.371	91.5633	91.65	91.5664	91.7304	92.3978	92.4935	92.5123	92.2641	92.5235	92.5462	92.153	92.5374	92.4798	92.4773	92.4838	92.5596	92.4508	92.5199	92.4809	92.4415	92.4832	92.5049	92.3852	92.5355	92.4549
GCA_002588345	Ko	91.5557	91.5432	91.7104	91.4376	91.6203	91.6789	91.7323	91.5542	91.566	91.8632	91.3579	91.4885	91.2193	91.4916	91.6186	91.848	91.8531	91.9044	91.9045	91.7906	91.6474	91.6324	91.39	91.5192	91.7122	91.7112	91.5617	92.4211	92.4129	92.5735	92.3038	92.8577	92.5555	92.2694	92.6368	92.5012	92.6664	92.5834	92.4048	92.4866	92.6545	92.5455	92.4375	92.468	92.6391	92.4833	92.5875	92.5841
GCA_002853195	Ko	91.6849	91.6192	91.5553	91.2794	91.591	91.633	91.5425	91.6638	91.6541	91.6745	91.1746	91.583	91.116	91.2606	91.4618	91.6393	91.5902	91.7103	91.6245	91.6193	91.5595	91.6626	91.2492	91.4424	91.6589	91.5777	91.8965	92.4139	92.3828	92.5086	92.2003	92.3679	92.4451	92.0687	92.4486	92.4336	92.3921	92.4677	92.2643	92.3454	92.4185	92.334	92.2866	92.3099	92.4166	92.3321	92.3926	92.4585
GCA_002853215	Ko	91.6642	91.6388	91.5567	91.2618	91.5848	91.6333	91.5494	91.6083	91.6194	91.6619	91.1575	91.5958	91.0902	91.238	91.462	91.6474	91.5699	91.6441	91.6104	91.5983	91.5601	91.6961	91.2323	91.5128	91.6113	91.5667	91.8893	92.4291	92.4068	92.5093	92.1191	92.3484	92.4534	92.0511	92.4107	92.4223	92.3716	92.4664	92.2945	92.347	92.4204	92.2951	92.2923	92.2843	92.4371	92.3578	92.3857	92.3951
GCA_002984395	Ko	91.6136	91.5528	91.6687	91.4745	91.675	91.7052	91.5577	91.6296	91.5634	91.7579	91.1912	91.5726	91.2218	91.6039	91.6433	91.8151	91.7376	91.8793	91.7611	91.8303	91.6804	91.6279	91.3904	91.5597	91.6381	91.6741	91.6912	92.5227	92.4515	92.6305	92.3659	92.5886	92.6571	92.5109	92.5639	92.4521	92.5564	92.5165	92.5046	92.6478	92.4726	92.5264	92.3879	92.3826	92.5826	92.4442	92.466	92.4947
GCA_003073975	Ko	91.6846	91.5955	91.6046	91.3999	91.6512	91.6906	91.5287	91.5968	91.5139	91.626	91.3005	91.5542	91.2038	91.5651	91.5945	91.61	91.5952	91.7287	91.6271	91.5781	91.6388	91.5958	91.3381	91.583	91.6199	91.6014	91.6449	92.4176	92.4235	92.6003	92.2736	92.4625	92.5353	92.2055	92.5143	92.4438	92.4828	92.5118	92.5496	92.4336	92.5298	92.4661	92.3413	92.3359	92.4705	92.3775	92.5471	92.479
GCA_900083585	Ko	91.5796	91.5672	91.6072	91.3205	91.519	91.5164	91.5746	91.5678	91.4982	91.7261	91.2204	91.4452	91.198	91.5506	91.5317	91.7484	91.7187	91.7864	91.7462	91.5634	91.5446	91.6524	91.2456	91.7478	91.6005	91.6602	91.6439	92.4014	92.4543	92.4994	92.2251	92.4814	92.4448	92.1757	92.5176	92.493	92.4228	92.4591	92.5162	92.2535	92.4633	92.5936	92.2905	92.2916	92.5086	92.3773	92.4489	92.4233
GCA_900083615	Ko	91.6027	91.6297	91.6026	91.3643	91.5525	91.5485	91.5763	91.5747	91.516	91.7418	91.2238	91.558	91.2024	91.5075	91.5424	91.7461	91.723	91.7602	91.7424	91.6223	91.5435	91.6135	91.2936	91.7947	91.6605	91.6589	91.6334	92.4343	92.4515	92.5207	92.281	92.5004	92.5481	92.2948	92.6089	92.5037	92.4682	92.5454	92.5819	92.366	92.5485	92.653	92.3906	92.421	92.538	92.3543	92.4818	92.4271
GCA_900083625	Ko	91.6212	91.6757	91.7619	91.3586	91.631	91.6124	91.6844	91.6244	91.5475	91.695	91.2658	91.5254	91.2088	91.6586	91.6727	91.7542	91.7301	91.7812	91.7048	91.641	91.569	91.5643	91.3466	91.5853	91.8266	91.6984	91.6201	92.4592	92.5144	92.5679	92.292	92.4802	92.7091	92.4018	92.5156	92.5506	92.5488	92.6165	92.4921	92.4817	92.5765	92.531	92.4162	92.4121	92.628	92.4087	92.5703	92.5077
GCA_900083645	Ko	91.5781	91.639	91.6023	91.3992	91.6288	91.6263	91.5886	91.5313	91.5816	91.6233	91.2431	91.5137	91.1824	91.3937	91.5823	91.6677	91.6258	91.7072	91.6282	91.6735	91.5768	91.6902	91.3692	91.612	91.5841	91.6309	91.7021	92.4051	92.4234	92.4954	92.183	92.7438	92.6301	92.2125	92.5367	92.4505	92.3883	92.5584	92.3898	92.4016	92.5314	92.5138	92.5119	92.5116	92.6236	92.3938	92.5024	92.5518
GCA_900083655	Ko	91.5873	91.629	91.6896	91.3503	91.5811	91.5474	91.5442	91.6192	91.5169	91.7492	91.216	91.5358	91.1405	91.507	91.5781	91.7659	91.7304	91.8449	91.7399	91.5764	91.5787	91.6353	91.324	91.7005	91.6528	91.6408	91.583	92.425	92.4457	92.5387	92.2938	92.4575	92.551	92.2538	92.5555	92.4649	92.4675	92.4829	92.6151	92.3461	92.4993	92.5235	92.3789	92.3959	92.5309	92.3345	92.4998	92.3938
GCA_900083675	Ko	91.6771	91.7795	91.6935	91.5055	91.6669	91.6726	91.6213	91.6555	91.6461	91.6197	91.2911	91.5978	91.2481	91.6362	91.6254	91.6775	91.6109	91.6	91.6213	91.543	91.6592	91.6912	91.3621	91.7533	91.675	91.6939	91.7525	92.4973	92.5143	92.5301	92.2402	92.4546	92.524	92.2209	92.4984	92.5022	92.3869	92.4866	92.5648	92.3568	92.5388	92.4517	92.4349	92.4421	92.5023	92.3808	92.5074	92.384
GCA_900083705	Ko	91.62	91.6761	91.6526	91.3752	91.6038	91.5959	91.6035	91.6235	91.589	91.8004	91.2119	91.5464	91.1339	91.5876	91.5706	91.8464	91.7315	91.8184	91.7786	91.6515	91.5377	91.6374	91.3168	91.6767	91.7257	91.6915	91.6738	92.4382	92.4736	92.5359	92.2856	92.4812	92.5404	92.2425	92.5794	92.4868	92.4667	92.5617	92.6253	92.3429	92.4984	92.552	92.3708	92.4242	92.5226	92.3653	92.4664	92.4609
GCA_900083715	Ko	91.687	91.6954	91.61	91.3072	91.6701	91.6524	91.6678	91.6069	91.571	91.6029	91.215	91.5532	91.1011	91.5551	91.5544	91.6729	91.613	91.7122	91.5944	91.6143	91.5626	91.6868	91.3373	91.553	91.6514	91.6321	91.7716	92.5119	92.5228	92.5286	92.2558	92.5317	92.6425	92.2468	92.5072	92.4435	92.492	92.5188	92.64	92.4574	92.4778	92.414	92.452	92.4827	92.5864	92.4521	92.458	92.4843
GCA_900083725	Ko	91.6952	91.6777	91.5871	91.2917	91.5987	91.5673	91.6532	91.6006	91.5863	91.74	91.2198	91.5515	91.1439	91.5341	91.5282	91.7972	91.698	91.8391	91.7225	91.6584	91.5909	91.7094	91.2972	91.658	91.7104	91.7068	91.6105	92.471	92.4943	92.5059	92.2654	92.4636	92.5195	92.2682	92.591	92.4721	92.4479	92.5082	92.6246	92.279	92.4962	92.5525	92.3424	92.3531	92.5339	92.3731	92.4916	92.4499
GCA_900083735	Ko	91.7003	91.6947	91.668	91.3154	91.5416	91.529	91.6664	91.7442	91.6916	91.6355	91.1921	91.6036	91.1107	91.5404	91.5313	91.7712	91.6381	91.7535	91.6677	91.7212	91.5081	91.6416	91.2741	91.5564	91.8158	91.7101	91.6236	92.5088	92.5404	92.453	92.2147	92.4758	92.5023	92.2523	92.5064	92.4025	92.4277	92.4665	92.5603	92.4742	92.4777	92.4117	92.4365	92.4345	92.5212	92.3771	92.4285	92.4611
GCA_900083745	Ko	91.613	91.6111	91.6734	91.3964	91.6831	91.6667	91.6438	91.5794	91.5022	91.6171	91.2493	91.4925	91.1486	91.6021	91.6114	91.6722	91.6625	91.7728	91.6169	91.638	91.5546	91.6976	91.346	91.4909	91.692	91.6133	91.7061	92.4464	92.4801	92.4625	92.2001	92.5626	92.5603	92.2424	92.5182	92.4577	92.4485	92.5015	92.5971	92.4152	92.4101	92.4621	92.429	92.4573	92.4929	92.4467	92.4018	92.4858
GCA_900083765	Ko	91.6448	91.6483	91.6393	91.3668	91.6009	91.5802	91.6602	91.6054	91.5714	91.7507	91.2995	91.5774	91.1806	91.6028	91.5936	91.7875	91.7207	91.8598	91.7483	91.6562	91.5942	91.6565	91.312	91.7347	91.7318	91.7464	91.6224	92.4566	92.4385	92.5345	92.232	92.4688	92.5369	92.2371	92.6091	92.4956	92.5039	92.5103	92.6749	92.362	92.5351	92.5754	92.3279	92.3691	92.5181	92.3866	92.5168	92.4525
GCA_900083785	Ko	91.65	91.6502	91.6291	91.3862	91.6151	91.6068	91.5966	91.6221	91.5607	91.7476	91.2656	91.5201	91.2223	91.562	91.6391	91.794	91.7556	91.8089	91.7569	91.6216	91.5833	91.6674	91.3346	91.7653	91.6701	91.7009	91.5913	92.4623	92.4949	92.5181	92.275	92.4386	92.5857	92.2668	92.5792	92.4509	92.4515	92.5181	92.5927	92.3459	92.5207	92.5907	92.3495	92.3663	92.5262	92.3519	92.4986	92.4163
GCA_900083795	Ko	91.6367	91.6256	91.608	91.3972	91.6591	91.633	91.6599	91.6523	91.5891	91.6028	91.2305	91.568	91.155	91.5283	91.537	91.6513	91.5974	91.7065	91.6153	91.6378	91.5898	91.7338	91.3714	91.5879	91.6343	91.6902	91.8013	92.4482	92.4557	92.4737	92.1911	92.4742	92.655	92.2517	92.5143	92.4831	92.4016	92.5332	92.5354	92.4582	92.4831	92.529	92.4748	92.486	92.5184	92.3661	92.4611	92.4806
GCA_900083815	Ko	91.6708	91.6642	91.6399	91.266	91.5536	91.5571	91.676	91.6205	91.5668	91.7738	91.2564	91.5442	91.1802	91.5371	91.551	91.7175	91.7208	91.7842	91.741	91.6142	91.5123	91.6833	91.2636	91.737	91.7053	91.7368	91.6312	92.4542	92.484	92.4932	92.2241	92.4769	92.5537	92.2296	92.5292	92.5012	92.4246	92.4731	92.5458	92.2628	92.4663	92.5939	92.3029	92.2936	92.5477	92.3659	92.5007	92.421
GCA_900083855	Ko	91.6566	91.7023	91.6664	91.3746	91.596	91.5778	91.6063	91.6613	91.6412	91.7305	91.2769	91.6316	91.195	91.6009	91.619	91.7835	91.7018	91.8096	91.765	91.612	91.6061	91.6673	91.2739	91.7693	91.6624	91.6613	91.6344	92.4393	92.4818	92.4581	92.2704	92.4722	92.5342	92.2354	92.5772	92.4426	92.4963	92.5016	92.6075	92.3039	92.4944	92.599	92.3707	92.3734	92.5126	92.3466	92.4945	92.4173
GCA_900083865	Ko	91.7176	91.6832	91.6693	91.4568	91.6394	91.6299	91.6498	91.6041	91.5476	91.698	91.2857	91.4954	91.265	91.6351	91.643	91.7418	91.6869	91.7354	91.6873	91.6415	91.6089	91.6926	91.4335	91.5502	91.7306	91.7135	91.7763	92.4333	92.4922	92.5294	92.2137	92.5497	92.6093	92.2125	92.4878	92.5444	92.477	92.5298	92.565	92.4994	92.5536	92.4893	92.4616	92.4649	92.5179	92.5223	92.5272	92.5467
GCA_900083875	Ko	91.6058	91.7052	91.5655	91.3161	91.6362	91.6719	91.5678	91.5065	91.5385	91.5735	91.3144	91.4576	91.2233	91.5652	91.5401	91.5869	91.5722	91.6653	91.6356	91.5281	91.5852	91.5725	91.327	91.5891	91.5769	91.6279	91.6996	92.432	92.4278	92.4796	92.2131	92.4213	92.5383	92.2929	92.4873	92.4961	92.4559	92.4052	92.5477	92.3545	92.3877	92.381	92.5768	92.6156	92.5546	92.3683	92.3923	92.3451
GCA_900083895	Ko	91.5198	91.6956	91.5991	91.4064	91.6273	91.6449	91.4838	91.5548	91.5162	91.4962	91.2262	91.4827	91.1331	91.5413	91.5479	91.5559	91.5322	91.6037	91.5309	91.5005	91.6256	91.5427	91.6032	91.6825	91.5813	91.6085	91.7067	92.3683	92.4113	92.4433	92.2354	92.3931	92.4492	92.1339	92.4167	92.5023	92.3521	92.4125	92.5246	92.3281	92.514	92.3624	92.4418	92.44	92.4623	92.614	92.481	92.3346
GCA_900083905	Ko	91.6239	91.6404	91.7008	91.353	91.6415	91.6484	91.5945	91.5891	91.5603	91.7573	91.2932	91.5409	91.1802	91.513	91.5617	91.7812	91.7547	91.8915	91.7657	91.6885	91.5044	91.6458	91.3732	91.5143	91.6323	91.5247	91.701	92.4782	92.4695	92.5257	92.2355	92.4515	92.5705	92.3707	92.5161	92.5334	92.4731	92.361	92.5783	92.5331	92.4268	92.3839	92.3789	92.3912	92.5274	92.4192	92.4549	92.3849
GCA_900083945	Ko	91.64	91.685	91.5478	91.2531	91.5872	91.591	91.4565	91.5609	91.5378	91.5958	91.2228	91.4847	91.1407	91.5021	91.5747	91.5953	91.596	91.6839	91.5917	91.5253	91.5434	91.5683	91.244	91.5233	91.5177	91.624	91.6779	92.4516	92.456	92.483	92.2016	92.4414	92.5753	92.2464	92.4583	92.4864	92.4147	92.4004	92.5633	92.2996	92.3884	92.3345	92.5425	92.5697	92.5666	92.3522	92.3883	92.3888
GCA_900083955	Ko	91.6344	91.7353	91.5753	91.3897	91.6261	91.5842	91.5346	91.5	91.5295	91.7117	91.2338	91.5112	91.157	91.3681	91.5541	91.7266	91.6812	91.826	91.6727	91.5876	91.5705	91.6264	91.292	91.5468	91.6644	91.6704	91.9311	92.3099	92.4547	92.4757	92.2181	92.2796	92.3869	92.2648	92.4861	92.4269	92.348	92.3941	92.2757	92.3517	92.3784	92.4329	92.3274	92.3366	92.3898	92.3305	92.3502	92.4425
GCA_900083965	Ko	91.6788	91.6928	91.7266	91.3082	91.6016	91.5896	91.5574	91.6573	91.6173	91.7252	91.2301	91.5679	91.1478	91.5649	91.6259	91.803	91.7655	91.8582	91.7799	91.5996	91.5635	91.709	91.336	91.773	91.7207	91.676	91.6791	92.4248	92.4947	92.5329	92.3082	92.4842	92.5542	92.2798	92.5607	92.4668	92.4848	92.5232	92.6091	92.2723	92.4849	92.6098	92.3634	92.3763	92.5585	92.3456	92.4466	92.3789
GCA_900083975	Ko	91.7125	91.607	91.592	91.3763	91.6076	91.5896	91.6191	91.6283	91.5711	91.6112	91.252	91.5334	91.1568	91.6233	91.6575	91.6475	91.6654	91.7528	91.6616	91.558	91.5214	91.5473	91.338	91.5776	91.6353	91.6633	91.6639	92.4036	92.4627	92.481	92.2048	92.4491	92.4967	92.167	92.4485	92.4498	92.4263	92.4779	92.5963	92.3592	92.4787	92.4311	92.5052	92.5201	92.4807	92.4102	92.4643	92.5316
GCA_900083985	Ko	91.5912	91.6326	91.6089	91.3851	91.6001	91.5737	91.5711	91.6123	91.5268	91.7338	91.2574	91.5974	91.1756	91.5628	91.5637	91.7698	91.6962	91.8738	91.7316	91.5605	91.563	91.6164	91.3364	91.6247	91.6759	91.6514	91.6034	92.4469	92.4311	92.5681	92.2786	92.4677	92.5104	92.2367	92.5816	92.4989	92.5004	92.5253	92.6275	92.2763	92.5632	92.5661	92.4002	92.4141	92.5115	92.3779	92.5297	92.4062
GCA_900083995	Ko	91.6255	91.7324	91.6421	91.3223	91.5488	91.5562	91.6576	91.6225	91.553	91.7268	91.2112	91.585	91.1035	91.5442	91.5633	91.7975	91.7209	91.8361	91.7367	91.5353	91.5266	91.667	91.3369	91.6361	91.6721	91.6911	91.5937	92.4497	92.4493	92.5132	92.2833	92.3495	92.5044	92.215	92.5372	92.4514	92.4757	92.504	92.5687	92.3543	92.4692	92.4436	92.3782	92.373	92.4992	92.3067	92.4488	92.3702
GCA_900084015	Ko	91.6948	91.7094	91.6217	91.3876	91.585	91.5934	91.5796	91.6192	91.5776	91.7746	91.258	91.64	91.1952	91.5773	91.6111	91.8447	91.7464	91.8649	91.76	91.5981	91.5991	91.6801	91.3345	91.7011	91.7141	91.6839	91.6585	92.4679	92.4534	92.5293	92.3414	92.4679	92.5579	92.2997	92.5889	92.4292	92.4846	92.5297	92.5598	92.3029	92.4888	92.5831	92.3472	92.3425	92.5263	92.3895	92.4997	92.3456
GCA_900084025	Ko	91.6027	91.6661	91.5994	91.3188	91.5942	91.6002	91.4799	91.543	91.5045	91.5689	91.2204	91.4542	91.1889	91.4967	91.5768	91.5674	91.565	91.6662	91.5856	91.5055	91.5678	91.5797	91.2517	91.5677	91.5675	91.5565	91.701	92.4578	92.421	92.5128	92.1749	92.4313	92.592	92.3057	92.4685	92.5048	92.4422	92.3994	92.5446	92.3722	92.3796	92.3448	92.5822	92.597	92.4868	92.3308	92.3842	92.3646
GCA_900084045	Ko	91.7194	91.6728	91.6527	91.3783	91.6062	91.6368	91.6467	91.613	91.6063	91.6918	91.2509	91.5983	91.1604	91.6152	91.6167	91.7278	91.6672	91.7498	91.721	91.6918	91.6025	91.6542	91.3369	91.6319	91.7375	91.6368	91.6782	92.5429	92.5733	92.532	92.2647	92.485	92.5902	92.2603	92.4824	92.4339	92.3883	92.4776	92.5482	92.6166	92.4611	92.4437	92.4104	92.4571	92.5183	92.4743	92.451	92.521
GCA_900407115	Ko	91.6828	91.7204	91.6997	91.4384	91.6235	91.6202	91.6498	91.6527	91.5683	91.7193	91.3167	91.5535	91.2256	91.6309	91.6305	91.7833	91.7268	91.8619	91.7252	91.6977	91.6733	91.6945	91.3887	91.6539	91.7669	91.6839	91.7482	92.4694	92.5524	92.5636	92.2594	92.5682	92.5648	92.1902	92.5102	92.4932	92.5565	92.5852	92.6448	92.5597	92.5715	92.5065	92.54	92.5393	92.5841	92.5385	92.5487	92.6144
[truncated: 119 more columns]
